# Supplementary material for: Nonorthogonal Configuration Interaction of Constraint-Based Orbital-Optimized Excited States: A Versatile Method for Theoretical Photochemistry
Source: J Chem Theory Comput. 2025 Oct 8;21(20):10193–211. doi: 10.1021/acs.jctc.5c01064 (PMC12573764; doi:10.1021/acs.jctc.5c01064)
Supplement: Supplementary file 2 [file ct5c01064_si_002.zip]

Archive with 704 entries (697 files):
- geometries/
- geometries/polyenes/
- geometries/polyenes/c20.xyz
- geometries/polyenes/c4.xyz
- geometries/polyenes/c8.xyz
- geometries/polyenes/c16.xyz
- geometries/polyenes/c10.xyz
- geometries/polyenes/c18.xyz
- geometries/polyenes/c6.xyz
- geometries/polyenes/c12.xyz
- geometries/polyenes/c14.xyz
- geometries/formaldehyde/
- geometries/formaldehyde/HCHO.xyz
- geometries/uracil/
- geometries/uracil/uracil_pcm_b2plyp.xyz
- geometries/uracil/uracil_100_crest.xyz
- geometries/uracil/uracil_vac_b2plyp.xyz
- geometries/uracil/uracil_25_crest.xyz
- geometries/ethylene/
- geometries/ethylene/ethylene_+120.xyz
- geometries/ethylene/ethylene_+025.xyz
- geometries/ethylene/ethylene_+115.xyz
- geometries/ethylene/ethylene_+065.xyz
- geometries/ethylene/ethylene_+055.xyz
- geometries/ethylene/ethylene_-010.xyz
- geometries/ethylene/ethylene_+070.xyz
- geometries/ethylene/ethylene_-030.xyz
- geometries/ethylene/ethylene_+010.xyz
- geometries/ethylene/ethylene_+085.xyz
- geometries/ethylene/ethylene_+110.xyz
- geometries/ethylene/ethylene_+095.xyz
- geometries/ethylene/ethylene_+075.xyz
- geometries/ethylene/ethylene_-025.xyz
- geometries/ethylene/ethylene_-015.xyz
- geometries/ethylene/ethylene_+015.xyz
- geometries/ethylene/ethylene_+100.xyz
- geometries/ethylene/ethylene_+090.xyz
- geometries/ethylene/ethylene_+005.xyz
- geometries/ethylene/ethylene_-020.xyz
- geometries/ethylene/ethylene_+020.xyz
- geometries/ethylene/ethylene_+045.xyz
- geometries/ethylene/ethylene_+105.xyz
- geometries/ethylene/ethylene_+125.xyz
- geometries/ethylene/ethylene_+035.xyz
- geometries/ethylene/ethylene_+080.xyz
- geometries/ethylene/ethylene_+000.xyz
- geometries/ethylene/ethylene_+040.xyz
- geometries/ethylene/ethylene_+130.xyz
- geometries/ethylene/ethylene_-005.xyz
- geometries/ethylene/ethylene_+050.xyz
- geometries/ethylene/ethylene_+060.xyz
- geometries/ethylene/ethylene_+030.xyz
- geometries/azobenzene/
- geometries/azobenzene/azobenzene_cnn140_cnnc100.xyz
- geometries/azobenzene/azobenzene_cnn170_cnnc085.xyz
- geometries/azobenzene/azobenzene_cnn140_cnnc030.xyz
- geometries/azobenzene/azobenzene_cnn115_cnnc090.xyz
- geometries/azobenzene/azobenzene_cnn110_cnnc125.xyz
- geometries/azobenzene/azobenzene_cnn160_cnnc170.xyz
- geometries/azobenzene/azobenzene_cnn155_cnnc085.xyz
- geometries/azobenzene/azobenzene_cnn145_cnnc150.xyz
- geometries/azobenzene/azobenzene_cnn135_cnnc060.xyz
- geometries/azobenzene/azobenzene_cnn115_cnnc075.xyz
- geometries/azobenzene/azobenzene_cnn115_cnnc015.xyz
- geometries/azobenzene/azobenzene_cnn138_cnnc087.xyz
- geometries/azobenzene/azobenzene_cnn165_cnnc080.xyz
- geometries/azobenzene/azobenzene_cnn110_cnnc135.xyz
- geometries/azobenzene/azobenzene_cnn130_cnnc010.xyz
- geometries/azobenzene/azobenzene_cnn148_cnnc090.xyz
- geometries/azobenzene/azobenzene_cnn170_cnnc030.xyz
- geometries/azobenzene/azobenzene_cnn140_cnnc045.xyz
- geometries/azobenzene/azobenzene_cnn170_cnnc120.xyz
- geometries/azobenzene/azobenzene_cnn142_cnnc093.xyz
- geometries/azobenzene/azobenzene_cnn160_cnnc105.xyz
- geometries/azobenzene/azobenzene_cnn120_cnnc095.xyz
- geometries/azobenzene/azobenzene_cnn132_cnnc085.xyz
- geometries/azobenzene/azobenzene_cnn137_cnnc098.xyz
- geometries/azobenzene/azobenzene_cnn165_cnnc000.xyz
- geometries/azobenzene/azobenzene_cnn115_cnnc150.xyz
- geometries/azobenzene/azobenzene_cnn138_cnnc100.xyz
- geometries/azobenzene/azobenzene_cnn120_cnnc050.xyz
- geometries/azobenzene/azobenzene_cnn115_cnnc170.xyz
- geometries/azobenzene/azobenzene_cnn140_cnnc020.xyz
- geometries/azobenzene/azobenzene_cnn155_cnnc050.xyz
- geometries/azobenzene/azobenzene_cnn145_cnnc005.xyz
- geometries/azobenzene/azobenzene_cnn120_cnnc135.xyz
- geometries/azobenzene/azobenzene_cnn145_cnnc105.xyz
- geometries/azobenzene/azobenzene_cnn160_cnnc080.xyz
- geometries/azobenzene/azobenzene_cnn130_cnnc040.xyz
- geometries/azobenzene/azobenzene_cnn155_cnnc075.xyz
- geometries/azobenzene/azobenzene_cnn135_cnnc030.xyz
- geometries/azobenzene/azobenzene_cnn140_cnnc175.xyz
- geometries/azobenzene/azobenzene_cnn145_cnnc050.xyz
- geometries/azobenzene/azobenzene_cnn134_cnnc085.xyz
- geometries/azobenzene/azobenzene_cnn150_cnnc135.xyz
- geometries/azobenzene/azobenzene_cnn141_cnnc095.xyz
- geometries/azobenzene/azobenzene_cnn142_cnnc099.xyz
- geometries/azobenzene/azobenzene_cnn140_cnnc005.xyz
- geometries/azobenzene/azobenzene_cnn165_cnnc175.xyz
- geometries/azobenzene/azobenzene_cnn142_cnnc088.xyz
- geometries/azobenzene/azobenzene_cnn140_cnnc055.xyz
- geometries/azobenzene/azobenzene_cnn155_cnnc030.xyz
- geometries/azobenzene/azobenzene_cnn140_cnnc090.xyz
- geometries/azobenzene/azobenzene_cnn135_cnnc045.xyz
- geometries/azobenzene/azobenzene_cnn142_cnnc094.xyz
- geometries/azobenzene/azobenzene_cnn160_cnnc040.xyz
- geometries/azobenzene/azobenzene_cnn155_cnnc145.xyz
- geometries/azobenzene/azobenzene_cnn160_cnnc110.xyz
- geometries/azobenzene/azobenzene_cnn155_cnnc025.xyz
- geometries/azobenzene/azobenzene_cnn125_cnnc140.xyz
- geometries/azobenzene/azobenzene_cnn142_cnnc098.xyz
- geometries/azobenzene/azobenzene_cnn155_cnnc180.xyz
- geometries/azobenzene/azobenzene_cnn145_cnnc095.xyz
- geometries/azobenzene/azobenzene_cnn165_cnnc010.xyz
- geometries/azobenzene/azobenzene_cnn130_cnnc070.xyz
- geometries/azobenzene/azobenzene_cnn130_cnnc055.xyz
- geometries/azobenzene/azobenzene_cnn110_cnnc055.xyz
- geometries/azobenzene/azobenzene_cnn125_cnnc060.xyz
- geometries/azobenzene/azobenzene_cnn138_cnnc099.xyz
- geometries/azobenzene/azobenzene_cnn170_cnnc065.xyz
- geometries/azobenzene/azobenzene_cnn170_cnnc075.xyz
- geometries/azobenzene/azobenzene_cnn110_cnnc105.xyz
- geometries/azobenzene/azobenzene_cnn140_cnnc025.xyz
- geometries/azobenzene/azobenzene_cnn141_cnnc086.xyz
- geometries/azobenzene/azobenzene_cnn137_cnnc088.xyz
- geometries/azobenzene/azobenzene_cnn120_cnnc125.xyz
- geometries/azobenzene/azobenzene_cnn134_cnnc090.xyz
- geometries/azobenzene/azobenzene_cnn130_cnnc095.xyz
- geometries/azobenzene/azobenzene_cnn147_cnnc090.xyz
- geometries/azobenzene/azobenzene_cnn120_cnnc040.xyz
- geometries/azobenzene/azobenzene_cnn131_cnnc085.xyz
- geometries/azobenzene/azobenzene_cnn138_cnnc093.xyz
- geometries/azobenzene/azobenzene_cnn141_cnnc097.xyz
- geometries/azobenzene/azobenzene_cnn138_cnnc088.xyz
- geometries/azobenzene/azobenzene_cnn130_cnnc120.xyz
- geometries/azobenzene/azobenzene_cnn138_cnnc084.xyz
- geometries/azobenzene/azobenzene_cnn115_cnnc165.xyz
- geometries/azobenzene/azobenzene_cnn145_cnnc165.xyz
- geometries/azobenzene/azobenzene_cnn140_cnnc180.xyz
- geometries/azobenzene/azobenzene_cnn155_cnnc065.xyz
- geometries/azobenzene/azobenzene_cnn110_cnnc145.xyz
- geometries/azobenzene/azobenzene_cnn165_cnnc120.xyz
- geometries/azobenzene/azobenzene_cnn170_cnnc020.xyz
- geometries/azobenzene/azobenzene_cnn141_cnnc087.xyz
- geometries/azobenzene/azobenzene_cnn135_cnnc120.xyz
- geometries/azobenzene/azobenzene_cnn140_cnnc170.xyz
- geometries/azobenzene/azobenzene_cnn170_cnnc180.xyz
- geometries/azobenzene/azobenzene_cnn160_cnnc090.xyz
- geometries/azobenzene/azobenzene_cnn170_cnnc060.xyz
- geometries/azobenzene/azobenzene_cnn160_cnnc035.xyz
- geometries/azobenzene/azobenzene_cnn140_cnnc091.xyz
- geometries/azobenzene/azobenzene_cnn137_cnnc091.xyz
- geometries/azobenzene/azobenzene_cnn170_cnnc090.xyz
- geometries/azobenzene/azobenzene_cnn139_cnnc086.xyz
- geometries/azobenzene/azobenzene_cnn130_cnnc015.xyz
- geometries/azobenzene/azobenzene_cnn160_cnnc020.xyz
- geometries/azobenzene/azobenzene_cnn140_cnnc160.xyz
- geometries/azobenzene/azobenzene_cnn140_cnnc000.xyz
- geometries/azobenzene/azobenzene_cnn140_cnnc080.xyz
- geometries/azobenzene/azobenzene_cnn130_cnnc165.xyz
- geometries/azobenzene/azobenzene_cnn140_cnnc105.xyz
- geometries/azobenzene/azobenzene_cnn165_cnnc025.xyz
- geometries/azobenzene/azobenzene_cnn135_cnnc035.xyz
- geometries/azobenzene/azobenzene_cnn125_cnnc035.xyz
- geometries/azobenzene/azobenzene_cnn160_cnnc175.xyz
- geometries/azobenzene/azobenzene_cnn115_cnnc180.xyz
- geometries/azobenzene/azobenzene_cnn155_cnnc115.xyz
- geometries/azobenzene/azobenzene_cnn170_cnnc145.xyz
- geometries/azobenzene/azobenzene_cnn125_cnnc145.xyz
- geometries/azobenzene/azobenzene_cnn155_cnnc130.xyz
- geometries/azobenzene/azobenzene_cnn141_cnnc099.xyz
- geometries/azobenzene/azobenzene_cnn136_cnnc100.xyz
- geometries/azobenzene/azobenzene_cnn142_cnnc100.xyz
- geometries/azobenzene/azobenzene_cnn140_cnnc070.xyz
- geometries/azobenzene/azobenzene_cnn135_cnnc040.xyz
- geometries/azobenzene/azobenzene_cnn165_cnnc125.xyz
- geometries/azobenzene/azobenzene_cnn144_cnnc095.xyz
- geometries/azobenzene/azobenzene_cnn139_cnnc099.xyz
- geometries/azobenzene/azobenzene_cnn131_cnnc095.xyz
- geometries/azobenzene/azobenzene_cnn145_cnnc180.xyz
- geometries/azobenzene/azobenzene_cnn140_cnnc120.xyz
- geometries/azobenzene/azobenzene_cnn170_cnnc045.xyz
- geometries/azobenzene/azobenzene_cnn110_cnnc095.xyz
- geometries/azobenzene/azobenzene_cnn165_cnnc155.xyz
- geometries/azobenzene/azobenzene_cnn142_cnnc089.xyz
- geometries/azobenzene/azobenzene_cnn125_cnnc010.xyz
- geometries/azobenzene/azobenzene_cnn140_cnnc130.xyz
- geometries/azobenzene/azobenzene_cnn148_cnnc100.xyz
- geometries/azobenzene/azobenzene_cnn170_cnnc010.xyz
- geometries/azobenzene/azobenzene_cnn120_cnnc165.xyz
- geometries/azobenzene/azobenzene_cnn130_cnnc060.xyz
- geometries/azobenzene/azobenzene_cnn140_cnnc040.xyz
- geometries/azobenzene/azobenzene_cnn160_cnnc075.xyz
- geometries/azobenzene/azobenzene_cnn130_cnnc150.xyz
- geometries/azobenzene/azobenzene_cnn139_cnnc097.xyz
- geometries/azobenzene/azobenzene_cnn132_cnnc090.xyz
- geometries/azobenzene/azobenzene_cnn145_cnnc010.xyz
- geometries/azobenzene/azobenzene_cnn142_cnnc090.xyz
- geometries/azobenzene/azobenzene_cnn170_cnnc005.xyz
- geometries/azobenzene/azobenzene_cnn110_cnnc035.xyz
- geometries/azobenzene/azobenzene_cnn125_cnnc085.xyz
- geometries/azobenzene/azobenzene_cnn155_cnnc005.xyz
- geometries/azobenzene/azobenzene_cnn155_cnnc165.xyz
- geometries/azobenzene/azobenzene_cnn140_cnnc099.xyz
- geometries/azobenzene/azobenzene_cnn137_cnnc100.xyz
- geometries/azobenzene/azobenzene_cnn145_cnnc090.xyz
- geometries/azobenzene/azobenzene_cnn139_cnnc096.xyz
- geometries/azobenzene/azobenzene_cnn139_cnnc098.xyz
- geometries/azobenzene/azobenzene_cnn165_cnnc105.xyz
- geometries/azobenzene/azobenzene_cnn147_cnnc095.xyz
- geometries/azobenzene/azobenzene_cnn120_cnnc010.xyz
- geometries/azobenzene/azobenzene_cnn150_cnnc070.xyz
- geometries/azobenzene/azobenzene_cnn115_cnnc100.xyz
- geometries/azobenzene/azobenzene_cnn125_cnnc100.xyz
- geometries/azobenzene/azobenzene_cnn170_cnnc155.xyz
- geometries/azobenzene/azobenzene_cnn139_cnnc100.xyz
- geometries/azobenzene/azobenzene_cnn135_cnnc165.xyz
- geometries/azobenzene/azobenzene_cnn110_cnnc130.xyz
- geometries/azobenzene/azobenzene_cnn150_cnnc085.xyz
- geometries/azobenzene/azobenzene_cnn115_cnnc035.xyz
- geometries/azobenzene/azobenzene_cnn165_cnnc060.xyz
- geometries/azobenzene/azobenzene_cnn120_cnnc130.xyz
- geometries/azobenzene/azobenzene_cnn155_cnnc110.xyz
- geometries/azobenzene/azobenzene_cnn125_cnnc115.xyz
- geometries/azobenzene/azobenzene_cnn135_cnnc135.xyz
- geometries/azobenzene/azobenzene_cnn143_cnnc095.xyz
- geometries/azobenzene/azobenzene_cnn160_cnnc160.xyz
- geometries/azobenzene/azobenzene_cnn160_cnnc120.xyz
- geometries/azobenzene/azobenzene_cnn140_cnnc089.xyz
- geometries/azobenzene/azobenzene_cnn160_cnnc155.xyz
- geometries/azobenzene/azobenzene_cnn150_cnnc050.xyz
- geometries/azobenzene/azobenzene_cnn133_cnnc100.xyz
- geometries/azobenzene/azobenzene_cnn120_cnnc150.xyz
- geometries/azobenzene/azobenzene_cnn135_cnnc095.xyz
- geometries/azobenzene/azobenzene_cnn155_cnnc120.xyz
- geometries/azobenzene/azobenzene_cnn140_cnnc098.xyz
- geometries/azobenzene/azobenzene_cnn137_cnnc086.xyz
- geometries/azobenzene/azobenzene_cnn150_cnnc055.xyz
- geometries/azobenzene/azobenzene_cnn150_cnnc180.xyz
- geometries/azobenzene/azobenzene_cnn139_cnnc087.xyz
- geometries/azobenzene/azobenzene_cnn142_cnnc091.xyz
- geometries/azobenzene/azobenzene_cnn120_cnnc035.xyz
- geometries/azobenzene/azobenzene_cnn170_cnnc175.xyz
- geometries/azobenzene/azobenzene_cnn132_cnnc095.xyz
- geometries/azobenzene/azobenzene_cnn160_cnnc065.xyz
- geometries/azobenzene/azobenzene_cnn110_cnnc000.xyz
- geometries/azobenzene/azobenzene_cnn165_cnnc150.xyz
- geometries/azobenzene/azobenzene_cnn165_cnnc070.xyz
- geometries/azobenzene/azobenzene_cnn115_cnnc065.xyz
- geometries/azobenzene/azobenzene_cnn140_cnnc086.xyz
- geometries/azobenzene/azobenzene_cnn115_cnnc060.xyz
- geometries/azobenzene/azobenzene_cnn150_cnnc145.xyz
- geometries/azobenzene/azobenzene_cnn115_cnnc005.xyz
- geometries/azobenzene/azobenzene_cnn138_cnnc095.xyz
- geometries/azobenzene/azobenzene_cnn125_cnnc130.xyz
- geometries/azobenzene/azobenzene_cnn146_cnnc090.xyz
- geometries/azobenzene/azobenzene_cnn145_cnnc135.xyz
- geometries/azobenzene/azobenzene_cnn165_cnnc015.xyz
- geometries/azobenzene/azobenzene_cnn160_cnnc070.xyz
- geometries/azobenzene/azobenzene_cnn137_cnnc099.xyz
- geometries/azobenzene/azobenzene_cnn131_cnnc100.xyz
- geometries/azobenzene/azobenzene_cnn145_cnnc055.xyz
- geometries/azobenzene/azobenzene_cnn136_cnnc090.xyz
- geometries/azobenzene/azobenzene_cnn131_cnnc090.xyz
- geometries/azobenzene/azobenzene_cnn145_cnnc065.xyz
- geometries/azobenzene/azobenzene_cnn139_cnnc093.xyz
- geometries/azobenzene/azobenzene_cnn140_cnnc015.xyz
- geometries/azobenzene/azobenzene_cnn142_cnnc097.xyz
- geometries/azobenzene/azobenzene_cnn133_cnnc085.xyz
- geometries/azobenzene/azobenzene_cnn140_cnnc084.xyz
- geometries/azobenzene/azobenzene_cnn155_cnnc155.xyz
- geometries/azobenzene/azobenzene_cnn170_cnnc140.xyz
- geometries/azobenzene/azobenzene_cnn165_cnnc180.xyz
- geometries/azobenzene/azobenzene_cnn138_cnnc092.xyz
- geometries/azobenzene/azobenzene_cnn135_cnnc080.xyz
- geometries/azobenzene/azobenzene_cnn143_cnnc090.xyz
- geometries/azobenzene/azobenzene_cnn160_cnnc150.xyz
- geometries/azobenzene/azobenzene_cnn160_cnnc130.xyz
- geometries/azobenzene/azobenzene_cnn139_cnnc092.xyz
- geometries/azobenzene/azobenzene_cnn150_cnnc115.xyz
- geometries/azobenzene/azobenzene_cnn141_cnnc085.xyz
- geometries/azobenzene/azobenzene_cnn165_cnnc035.xyz
- geometries/azobenzene/azobenzene_cnn140_cnnc165.xyz
- geometries/azobenzene/azobenzene_cnn130_cnnc030.xyz
- geometries/azobenzene/azobenzene_cnn170_cnnc040.xyz
- geometries/azobenzene/azobenzene_cnn141_cnnc089.xyz
- geometries/azobenzene/azobenzene_cnn142_cnnc092.xyz
- geometries/azobenzene/azobenzene_cnn137_cnnc085.xyz
- geometries/azobenzene/azobenzene_cnn139_cnnc089.xyz
- geometries/azobenzene/azobenzene_cnn150_cnnc010.xyz
- geometries/azobenzene/azobenzene_cnn170_cnnc095.xyz
- geometries/azobenzene/azobenzene_cnn125_cnnc180.xyz
- geometries/azobenzene/azobenzene_cnn130_cnnc090.xyz
- geometries/azobenzene/azobenzene_cnn135_cnnc005.xyz
- geometries/azobenzene/azobenzene_cnn140_cnnc145.xyz
- geometries/azobenzene/azobenzene_cnn147_cnnc085.xyz
- geometries/azobenzene/azobenzene_cnn138_cnnc097.xyz
- geometries/azobenzene/azobenzene_cnn120_cnnc075.xyz
- geometries/azobenzene/azobenzene_cnn145_cnnc040.xyz
- geometries/azobenzene/azobenzene_cnn170_cnnc115.xyz
[truncated: 404 more entries]
