# Supplementary material for: Nonorthogonal Configuration Interaction of Constraint-Based Orbital-Optimized Excited States: A Versatile Method for Theoretical Photochemistry
Source: J Chem Theory Comput. 2025 Oct 8;21(20):10193–211. doi: 10.1021/acs.jctc.5c01064 (PMC12573764; doi:10.1021/acs.jctc.5c01064)
Supplement: Supplementary file 2 [file ct5c01064_si_002.zip › geometries/polyenes/c20.xyz]

42
Energy:      -775.5513111277 a.u.
 C          -0.63411521       0.32196630      -0.00010771
 C           0.63432827      -0.32616282       0.00012629
 C          -1.83026665      -0.32491402      -0.00010003
 C           1.83047564       0.32072405       0.00011436
 C          -3.09889350       0.32388150      -0.00030395
 C           3.09910864      -0.32805807       0.00032355
 C          -4.29477954      -0.32182774      -0.00023631
 C           4.29498387       0.31766921       0.00024480
 C          -5.56405957       0.32925188      -0.00036679
 C           5.56427538      -0.33338666       0.00038502
 C          -6.75926595      -0.31359150      -0.00019783
 C           6.75946709       0.30948256       0.00019805
 C          -8.03012055       0.34268403      -0.00024237
 C           8.03033694      -0.34676291       0.00025500
 C          -9.22389223      -0.29326642       0.00002422
 C           9.22409259       0.28921749      -0.00003700
 C         -10.49946423       0.37675926       0.00002312
 C          10.49968180      -0.38077509      -0.00002328
 C         -11.68623884      -0.24370449       0.00029491
 C          11.68644027       0.23971973      -0.00032951
 H          -0.63386919       1.40937346      -0.00030443
 H           0.63408511      -1.41357031       0.00032583
 H          -1.83080088      -1.41229629       0.00009633
 H           1.83100102       1.40810531      -0.00008951
 H          -3.09783585       1.41131241      -0.00050403
 H           3.09806506      -1.41548866       0.00053860
 H          -4.29682833      -1.40916931      -0.00003151
 H           4.29701431       1.40500968       0.00002137
 H          -5.56073895       1.41671286      -0.00058436
 H           5.56097704      -1.42084723       0.00062651
 H          -6.76486506      -1.40083884       0.00002507
 H           6.76504177       1.39672935      -0.00005275
 H          -8.02179893       1.43022989      -0.00048428
 H           8.02204232      -1.43430874       0.00052919
 H          -9.23933735      -1.38037059       0.00026770
 H           9.23950964       1.37632196      -0.00031477
 H         -10.47389716       1.46338464      -0.00022394
 H          10.47414332      -1.46740100       0.00026521
 H         -11.75912228      -1.32505382       0.00053515
 H          11.75929515       1.32107112      -0.00061602
 H         -12.61518363       0.30992067       0.00027606
 H          12.61539964      -0.31388083      -0.00029899
