# Supplementary material for: Nonorthogonal Configuration Interaction of Constraint-Based Orbital-Optimized Excited States: A Versatile Method for Theoretical Photochemistry
Source: J Chem Theory Comput. 2025 Oct 8;21(20):10193–211. doi: 10.1021/acs.jctc.5c01064 (PMC12573764; doi:10.1021/acs.jctc.5c01064)
Supplement: Supplementary file 2 [file ct5c01064_si_002.zip › geometries/polyenes/c4.xyz]

10
Energy:      -156.0579509868 a.u.
 H           1.07326935      -2.55079195      -0.00000445
 H          -1.07326935       2.55079195       0.00000463
 H           2.09911870      -1.01678988      -0.00000173
 H          -2.09911870       1.01678988       0.00000020
 H          -0.96385828      -1.21623072       0.00000069
 H           0.96385828       1.21623072       0.00000018
 C          -0.00621169       0.72635841      -0.00000346
 C           0.00621170      -0.72635840       0.00000419
 C           1.11432947      -1.46986222       0.00000632
 C          -1.11432947       1.46986222      -0.00000657
