# Supplementary material for: Nonorthogonal Configuration Interaction of Constraint-Based Orbital-Optimized Excited States: A Versatile Method for Theoretical Photochemistry
Source: J Chem Theory Comput. 2025 Oct 8;21(20):10193–211. doi: 10.1021/acs.jctc.5c01064 (PMC12573764; doi:10.1021/acs.jctc.5c01064)
Supplement: Supplementary file 2 [file ct5c01064_si_002.zip › geometries/polyenes/c8.xyz]

18
Energy:      -310.9300489787 a.u.
 H           0.96139874       1.21618830       0.00000402
 H          -0.96139865      -1.21618823      -0.00000425
 H          -2.09151828       0.98082956      -0.00001969
 H           2.09151838      -0.98082960       0.00001110
 H          -0.15499552       3.40320125      -0.00000533
 H           0.15499546      -3.40320115       0.00001540
 H          -2.17760155       4.75433537       0.00001856
 H           2.17760141      -4.75433542      -0.00001575
 H          -3.22022915       3.23160116       0.00000882
 H           3.22022910      -3.23160128      -0.00001599
 C          -0.00526255       0.71812054       0.00000009
 C           0.00526264      -0.71812049       0.00000059
 C           1.12279447      -1.47452886       0.00001253
 C          -1.12279440       1.47452888      -0.00001313
 C           1.12729380      -2.91750758       0.00001598
 C          -1.12729382       2.91750760      -0.00001250
 C           2.23087878      -3.67419278       0.00000395
 C          -2.23087886       3.67419273      -0.00000440
