# Supplementary material for: Nonorthogonal Configuration Interaction of Constraint-Based Orbital-Optimized Excited States: A Versatile Method for Theoretical Photochemistry
Source: J Chem Theory Comput. 2025 Oct 8;21(20):10193–211. doi: 10.1021/acs.jctc.5c01064 (PMC12573764; doi:10.1021/acs.jctc.5c01064)
Supplement: Supplementary file 2 [file ct5c01064_si_002.zip › geometries/polyenes/c16.xyz]

34
Energy:      -620.6773496524 a.u.
 C          -0.63499619       0.32480350      -0.00002002
 C           0.63499619      -0.32480342       0.00001667
 C          -1.82978152      -0.32090381      -0.00007890
 C           1.82978152       0.32090389       0.00007518
 C          -3.10014687       0.32993317      -0.00009517
 C           3.10014686      -0.32993311       0.00009247
 C          -4.29439485      -0.31359347      -0.00010685
 C           4.29439486       0.31359350       0.00010401
 C          -5.56618728       0.34180196      -0.00007711
 C           5.56618727      -0.34180196       0.00007619
 C          -6.75908041      -0.29525979      -0.00002452
 C           6.75908042       0.29525976       0.00002394
 C          -8.03552717       0.37348353       0.00003079
 C           8.03552716      -0.37348359      -0.00002885
 C          -9.22147182      -0.24835748       0.00008300
 C           9.22147183       0.24835739      -0.00007672
 H          -0.63359373       1.41220300       0.00000091
 H           0.63359372      -1.41220292      -0.00000402
 H          -1.83172543      -1.40825656      -0.00009883
 H           1.83172544       1.40825664       0.00009429
 H          -3.09724159       1.41737783      -0.00008354
 H           3.09724157      -1.41737777       0.00008222
 H          -4.29930355      -1.40085245      -0.00011551
 H           4.29930359       1.40085248       0.00011097
 H          -5.55874803       1.42934356      -0.00008453
 H           5.55874800      -1.42934356       0.00008546
 H          -6.77347428      -1.38238470      -0.00001795
 H           6.77347432       1.38238467       0.00001673
 H          -8.01113632       1.46012999       0.00001846
 H           8.01113628      -1.46013005      -0.00001432
 H          -9.29306511      -1.32979682       0.00008876
 H           9.29306515       1.32979672      -0.00008236
 H         -10.15109061       0.30414326       0.00011242
 H          10.15109060      -0.30414338      -0.00010330
