# Supplementary material for: Nonorthogonal Configuration Interaction of Constraint-Based Orbital-Optimized Excited States: A Versatile Method for Theoretical Photochemistry
Source: J Chem Theory Comput. 2025 Oct 8;21(20):10193–211. doi: 10.1021/acs.jctc.5c01064 (PMC12573764; doi:10.1021/acs.jctc.5c01064)
Supplement: Supplementary file 2 [file ct5c01064_si_002.zip › geometries/polyenes/c10.xyz]

22
Energy:      -388.3667093546 a.u.
 C          -5.52531618      -0.21427493      -0.00000212
 H          -5.60353162      -1.29527090      -0.00001006
 H          -6.45161014       0.34382337      -0.00002174
 C          -4.33605664       0.40009695       0.00001513
 H          -4.30443292       1.48652386       0.00001035
 C          -3.06324900      -0.27761742       0.00001788
 H          -3.08552063      -1.36463395       0.00002317
 C          -1.86724081       0.35054541       0.00000529
 H          -1.85096214       1.43793052      -0.00000479
 C          -0.59837566      -0.31602951      -0.00000039
 H          -0.61326099      -1.40324764       0.00000196
 C           0.59837884       0.31601768      -0.00000253
 H           0.61326416       1.40323580      -0.00000425
 C           1.86724400      -0.35055724      -0.00000858
 H           1.85096533      -1.43794234      -0.00000157
 C           3.06325218       0.27760560      -0.00001763
 H           3.08552381       1.36462213      -0.00001831
 C           4.33605983      -0.40010876      -0.00001597
 H           4.30443612      -1.48653567      -0.00001597
 C           5.52531936       0.21426313       0.00000585
 H           5.60353480       1.29525909       0.00001934
 H           6.45161332      -0.34383517       0.00002496
