# Supplementary material for: Nonorthogonal Configuration Interaction of Constraint-Based Orbital-Optimized Excited States: A Versatile Method for Theoretical Photochemistry
Source: J Chem Theory Comput. 2025 Oct 8;21(20):10193–211. doi: 10.1021/acs.jctc.5c01064 (PMC12573764; doi:10.1021/acs.jctc.5c01064)
Supplement: Supplementary file 2 [file ct5c01064_si_002.zip › geometries/polyenes/c18.xyz]

38
Energy:      -698.1143206374 a.u.
 C         -10.45404559      -0.24041297       0.00016086
 H         -10.52680588      -1.32177221       0.00017195
 H         -11.38305825       0.31310189       0.00022621
 C          -9.26737558       0.38017061       0.00006228
 H          -9.24188374       1.46679635       0.00004623
 C          -7.99169630      -0.28980616      -0.00003399
 H          -8.00711743      -1.37691496      -0.00002524
 C          -6.79804136       0.34615583      -0.00011938
 H          -6.78968067       1.43369652      -0.00012606
 C          -5.52705257      -0.31022199      -0.00017754
 H          -5.53276084      -1.39747144      -0.00018946
 C          -4.33199835       0.33247578      -0.00017870
 H          -4.32846790       1.41992786      -0.00016199
 C          -3.06252360      -0.31894185      -0.00017085
 H          -3.06490105      -1.40628633      -0.00019956
 C          -1.86683934       0.32636155      -0.00009695
 H          -1.86528512       1.41377885      -0.00006690
 C          -0.59792016      -0.32316311      -0.00004588
 H          -0.59914140      -1.41054934      -0.00008150
 C           0.59793731       0.32288457       0.00005339
 H           0.59915855       1.41027081       0.00008734
 C           1.86685650      -0.32664008       0.00010428
 H           1.86530228      -1.41405738       0.00007526
 C           3.06254075       0.31866333       0.00017277
 H           3.06491819       1.40600782       0.00019732
 C           4.33201551      -0.33275428       0.00017973
 H           4.32848508      -1.42020636       0.00016790
 C           5.52706972       0.30994351       0.00017156
 H           5.53277798       1.39719295       0.00017748
 C           6.79805852      -0.34643430       0.00011425
 H           6.78969785      -1.43397499       0.00012789
 C           7.99171346       0.28952772       0.00002263
 H           8.00713456       1.37663651       0.00000793
 C           9.26739275      -0.38044904      -0.00006976
 H           9.24190093      -1.46707477      -0.00004719
 C          10.45406275       0.24013457      -0.00016864
 H          10.52682302       1.32149381      -0.00018638
 H          11.38307542      -0.31338028      -0.00022729
