# Supplementary material for: Nonorthogonal Configuration Interaction of Constraint-Based Orbital-Optimized Excited States: A Versatile Method for Theoretical Photochemistry
Source: J Chem Theory Comput. 2025 Oct 8;21(20):10193–211. doi: 10.1021/acs.jctc.5c01064 (PMC12573764; doi:10.1021/acs.jctc.5c01064)
Supplement: Supplementary file 2 [file ct5c01064_si_002.zip › geometries/polyenes/c6.xyz]

14
Energy:      -233.4936797727 a.u.
 H          -0.95084651       1.19954434       0.00003430
 H           0.95084651      -1.19954434      -0.00003304
 H           2.14191674       0.95452215       0.00002005
 H          -2.14191674      -0.95452214      -0.00002083
 H           2.12408646       3.38716667      -0.00000417
 H          -2.12408646      -3.38716667       0.00000348
 H           0.27866641       3.39411888      -0.00001394
 H          -0.27866642      -3.39411888       0.00001407
 C           0.00054705       0.67298992       0.00001705
 C          -0.00054704      -0.67298992      -0.00001629
 C           1.19462012       1.48717980       0.00000797
 C          -1.19462012      -1.48717980      -0.00000837
 C           1.20062942       2.82422828      -0.00000827
 C          -1.20062943      -2.82422828       0.00000799
