# Supplementary material for: Nonorthogonal Configuration Interaction of Constraint-Based Orbital-Optimized Excited States: A Versatile Method for Theoretical Photochemistry
Source: J Chem Theory Comput. 2025 Oct 8;21(20):10193–211. doi: 10.1021/acs.jctc.5c01064 (PMC12573764; doi:10.1021/acs.jctc.5c01064)
Supplement: Supplementary file 2 [file ct5c01064_si_002.zip › geometries/polyenes/c12.xyz]

26
Energy:      -465.8035177595 a.u.
 C          -6.75729920      -0.22544305       0.00000770
 C           6.75729392       0.22546871      -0.00000067
 C          -5.56967632       0.39265924       0.00001407
 C           5.56967559      -0.39264270      -0.00000642
 C          -4.29506680      -0.28056670       0.00000473
 C           4.29506327       0.28057797      -0.00000430
 C          -3.10057302       0.35206879      -0.00000867
 C           3.10057156      -0.35206183       0.00000920
 C          -1.83030786      -0.30882594      -0.00001506
 C           1.83030616       0.30882900       0.00001092
 C          -0.63470040       0.32911145      -0.00000373
 C           0.63470010      -0.32911065      -0.00000045
 H          -7.68525571       0.32986450      -0.00000192
 H           7.68525775      -0.32982917       0.00001306
 H          -6.83221612      -1.30666455      -0.00000249
 H           6.83219860       1.30669198       0.00000181
 H          -5.54166693       1.47920158       0.00001146
 H           5.54167138      -1.47918489       0.00000220
 H          -4.31338595      -1.36764410       0.00000551
 H           4.31337749       1.36765518      -0.00001073
 H          -3.08877063       1.43954346      -0.00001376
 H           3.08877381      -1.43953601       0.00001830
 H          -1.84010138      -1.39607179      -0.00002061
 H           1.84009599       1.39607451       0.00001260
 H          -0.62608666       1.41647478       0.00000144
 H           0.62608836      -1.41647377      -0.00000421
