# Supplementary material for: Nonorthogonal Configuration Interaction of Constraint-Based Orbital-Optimized Excited States: A Versatile Method for Theoretical Photochemistry
Source: J Chem Theory Comput. 2025 Oct 8;21(20):10193–211. doi: 10.1021/acs.jctc.5c01064 (PMC12573764; doi:10.1021/acs.jctc.5c01064)
Supplement: Supplementary file 2 [file ct5c01064_si_002.zip › geometries/polyenes/c14.xyz]

30
Energy:      -543.2404091350 a.u.
 C          -0.59775885      -0.32110008      -0.00001732
 C           0.59776323       0.32107005       0.00002022
 C          -1.86735068       0.33320014      -0.00003358
 C           1.86735491      -0.33323064       0.00003521
 C          -3.06249197      -0.30755415      -0.00005013
 C           3.06249680       0.30752282       0.00005192
 C          -4.33332920       0.35062550      -0.00004057
 C           4.33333362      -0.35065797       0.00004065
 C          -5.52718524      -0.28410112      -0.00001220
 C           5.52719033       0.28406752       0.00001331
 C          -6.80257084       0.38703506       0.00001130
 C           6.80257530      -0.38706990      -0.00001260
 C          -7.98947970      -0.23276194       0.00003067
 C           7.98948477       0.23272586      -0.00003012
 H          -0.60278685      -1.40845770      -0.00002934
 H           0.60279145       1.40842775       0.00003192
 H          -1.86170748       1.42061660      -0.00002845
 H           1.86171110      -1.42064718       0.00002783
 H          -3.06984258      -1.39480588      -0.00005496
 H           3.06984833       1.39477466       0.00005809
 H          -4.32364022       1.43813865      -0.00004972
 H           4.32364358      -1.43817122       0.00004782
 H          -5.54366414      -1.37120029      -0.00000543
 H           5.54367030       1.37116672       0.00000996
 H          -6.77622864       1.47362863       0.00000021
 H           6.77623204      -1.47366351      -0.00000544
 H          -8.06289802      -1.31408108       0.00003273
 H           8.06290436       1.31404481      -0.00003330
 H          -8.91818159       0.32128522       0.00003470
 H           8.91818589      -0.32132233      -0.00003738
