# Supplementary material for: Nonorthogonal Configuration Interaction of Constraint-Based Orbital-Optimized Excited States: A Versatile Method for Theoretical Photochemistry
Source: J Chem Theory Comput. 2025 Oct 8;21(20):10193–211. doi: 10.1021/acs.jctc.5c01064 (PMC12573764; doi:10.1021/acs.jctc.5c01064)
Supplement: Supplementary file 2 [file ct5c01064_si_002.zip › geometries/formaldehyde/HCHO.xyz]

4

O      0.0000  0.0000  1.2050
C      0.0000  0.0000  0.0000
H      0.0000  0.9429  -0.5876
H      0.0000  -0.9429 -0.5876
