# Supplementary material for: Nonorthogonal Configuration Interaction of Constraint-Based Orbital-Optimized Excited States: A Versatile Method for Theoretical Photochemistry
Source: J Chem Theory Comput. 2025 Oct 8;21(20):10193–211. doi: 10.1021/acs.jctc.5c01064 (PMC12573764; doi:10.1021/acs.jctc.5c01064)
Supplement: Supplementary file 2 [file ct5c01064_si_002.zip › geometries/uracil/uracil_pcm_b2plyp.xyz]

12
Energy:      -414.7164190113 a.u.
 H          -2.01082058      -1.53296357      -0.00036963
 H          -0.02504810       1.98534515       0.00045233
 H           2.16972251      -1.60663612       0.00030931
 H          -0.03720208      -2.78380440       0.00007924
 C          -1.23206188       0.35215165       0.00005104
 C           1.28191557       0.38786751      -0.00011457
 C           1.24230679      -1.05090673       0.00015918
 C           0.04863812      -1.70346522       0.00006099
 O          -2.30382444       0.96176615      -0.00008192
 O           2.29138095       1.10310538      -0.00075729
 N          -1.13911445      -1.02465027      -0.00012499
 N           0.00154660       0.97395946       0.00033630
