# Supplementary material for: Nonorthogonal Configuration Interaction of Constraint-Based Orbital-Optimized Excited States: A Versatile Method for Theoretical Photochemistry
Source: J Chem Theory Comput. 2025 Oct 8;21(20):10193–211. doi: 10.1021/acs.jctc.5c01064 (PMC12573764; doi:10.1021/acs.jctc.5c01064)
Supplement: Supplementary file 2 [file ct5c01064_si_002.zip › geometries/uracil/uracil_100_crest.xyz]

312

H           -2.13539114977913       -1.49025678269515        0.10094958257499 s
H           -0.09460833520003        2.02657629734647       -0.04443844838008 s
H            2.02087837255142       -1.60485523421256       -0.02327184866913 s
H           -0.18268279184581       -2.73063040852939        0.07761757033418 s
C           -1.26647289013094        0.37566574994158        0.03503898246889 s
C            1.16302195950457        0.38476003687995       -0.07554662267584 s
C            1.10689794364351       -1.04600220722089       -0.01922578252776 s
C           -0.08906913537295       -1.66270902742368        0.05137452134692 s
O           -2.32623947703228        1.01601879748359        0.02208343991456 s
O            2.18716864998199        1.06251962796674       -0.16259028834968 s
N           -1.25159899485047       -0.97308653266914        0.08260262239397 s
N           -0.06909249425164        1.00465967472563       -0.03526008506700 s
O           -1.18355566898346        1.74068698588766        2.99321116565052
H           -1.00975169869370        2.12663075039771        3.86335238595273
H           -1.14791590658379        2.46513508693668        2.32822093283656
O           -3.81789117468024       -2.37555750803389       -0.31618789865455
H           -4.25300770174486       -3.20844004119243       -0.54230487800183
H           -4.19908604655438       -2.06819191795948        0.52982477577353
O            3.76146564228993        3.48911135147137       -0.98514686407968
H            4.60756781342264        3.95741899600888       -1.05955423430897
H            3.90575552658823        2.61310666043864       -1.39395053744146
O            4.80364555310046        5.55155786223886        1.12922378172801
H            4.63051341083835        4.65882738074950        1.51924991822621
H            3.93207769263718        5.84396417703995        0.82781561791470
O            1.07748580171207        3.67991138857101       -0.23225528817035
H            1.80774250387091        3.09627858412395       -0.49937534501772
H            1.49680553777344        4.52220362532858        0.01925814621130
O           -3.48537417564613       -0.39254590769781       -2.02327754672475
H           -3.52057309015527        0.29884411195677       -1.34356449368061
H           -3.71851694688078       -1.21486815476530       -1.52973445073336
O            0.19686823021425       -1.41337840813944        5.71070299017981
H            0.88269429336881       -0.73176189064814        5.73170171132441
H            0.64535256096278       -2.26952966548362        5.67126802393467
O            1.48560251795355        2.84046038291335        2.30467922878805
H            0.99434249286811        3.35167482818805        2.97322171095463
H            1.17340781241885        3.14721097832356        1.42784239347818
O            4.22811785935752       -1.40725563905364       -0.40272925149092
H            5.02533235607188       -0.93988410515036       -0.70957394572988
H            4.09786486010463       -1.21105260419386        0.54187207037457
O            6.55478075626462       -0.32218230504526        1.83393369658747
H            7.37893603809137       -0.26266678591941        1.33312741425565
H            6.29567484548277       -1.26837623701184        1.83055828709642
O           -2.06358036539306        1.62342619143243       -4.48868658136472
H           -2.80287641744294        1.02995769719563       -4.68067580641901
H           -1.32145551153207        1.34723009516594       -5.05258265329849
O           -5.02111374275426        2.89057789783049       -1.20679411602676
H           -5.01374159034152        1.95915197183206       -0.83057869803751
H           -5.94644746036242        3.16998087498986       -1.11718082560445
O           -1.37462591946100        3.55073883881713        1.05597786108877
H           -2.33960278909290        3.62138750676598        1.11423433986904
H           -1.04990772893304        4.45797848966016        1.17267328473401
O           -0.70316620466487        2.24129793515743        5.70529368544734
H            0.13581275793016        1.72582176195329        5.63480315360549
H           -0.43172789199377        3.15618131361158        5.53741201204121
O            3.55376923647267       -5.72610607417254       -1.58654579238552
H            4.15637313484282       -5.06515335663367       -1.17479543790800
H            3.61369886475920       -5.50905345225403       -2.53167251913803
O            0.89573872580553       -2.59089583320317        2.58606908523543
H            0.83616410394666       -1.63122449712759        2.69504180952197
H            1.00461706508794       -2.97366827834471        3.47434527584864
O            4.15454957824950        3.12431212638104        2.11053355239111
H            4.38012930358745        2.58173351308385        1.31555701813247
H            3.17339528524529        3.04305590417305        2.19137676515098
O            1.65734858358975        0.99344701804132        5.30644913550629
H            1.50996230392257        0.68568251158287        4.35462911620306
H            2.12376653058737        1.84874055415316        5.21782574683927
O            3.69938962373677       -2.55834505758361        4.41770848940878
H            4.51844554866072       -3.07582916496001        4.46127123709886
H            3.84046764089077       -1.77433455709546        4.99406185922553
O            5.21039703689756        1.25371892743111        3.69061741768372
H            5.96453236917159        0.87630699274391        3.21525964986112
H            4.86852258108634        1.98511785911261        3.11415026631082
O           -3.70636061517610        1.16834700346945        2.31661761761846
H           -3.44924019497847        1.00995870947074        1.38752296550327
H           -2.85280241847994        1.35022910169121        2.76170553631688
O           -2.84828951066164       -3.13547571897640       -2.98158022400330
H           -2.47610261837276       -3.41720588292769       -2.11897298152107
H           -2.13317200446833       -3.18387089556236       -3.62463505650123
O            4.93705249027896        1.32096929934048        0.33517098014685
H            4.05163689168013        1.00178509919263        0.08010595498175
H            5.36223274372868        0.63675753949813        0.88551241497790
O            0.33817928129402       -3.16116866586323       -2.39637957532684
H            1.23544874701310       -2.77226838496894       -2.42173736379276
H            0.44695687120088       -4.04042483207772       -1.99591687387628
O           -0.64888189006654        5.33294206199672       -1.67762085324583
H           -1.59433035217311        5.08353779671685       -1.70700403423975
H           -0.18106506575113        4.56148509081818       -1.29241385826544
O           -1.83482258165756       -4.51663375878466       -0.84720602033160
H           -1.04470543275376       -4.54531085945922       -0.26858811352017
H           -1.68677834720806       -5.17785344133823       -1.53515780360591
O            2.83229362471156       -2.17702136393574       -2.56624347206822
H            3.29486195121602       -1.85851135409205       -1.76495828216682
H            2.94875604456273       -1.49850794573674       -3.23797139986170
O            3.35302242525512        3.12805115677069       -4.51406417764413
H            2.98881309892118        3.80781686243958       -3.88373297260187
H            2.72468955645862        3.14524093447182       -5.24675353100315
O            6.53108441165351       -0.67778326065094       -1.67196215823023
H            6.49258482060601        0.09306736093072       -2.26313699260785
H            6.52248255775863       -1.45584499816288       -2.24782889251582
O            2.27923578685910       -0.48823774533994       -5.19973998115356
H            3.23549184891802       -0.33671365713043       -5.16806170097381
H            1.92906954937367       -0.17531447636539       -4.31005930604101
O           -1.03237963291641       -0.84962012230866       -2.90327056492866
H           -1.95332090136736       -0.69872233764841       -2.58414050896369
H           -0.75981910464931       -1.73179068148399       -2.59580264407760
O            3.89452538439609        1.24814668458689       -2.57229464030591
H            3.69210665980897        1.88555213983364       -3.28326034378702
H            3.03909165788533        0.85985359860227       -2.31989507233752
O            0.42966244609588        2.83860375283713       -3.05344334892983
H            0.18860813220425        2.94091428107005       -3.97750966845674
H           -0.42994180350003        2.84199544992615       -2.56070966695041
O            1.33351717702779        0.36523498891116       -2.91418094878619
H            1.07034908499015        1.31237155974122       -2.98894352127540
H            0.48209138979674       -0.11270814424292       -2.88191417629591
O            2.30099587344859        4.74650030123652       -2.74436484215858
H            1.48913311523247        4.18800982614715       -2.75178223460077
H            2.84220978598082        4.35314022567985       -2.00351749075781
O           -5.37414395176590        2.73992838358221       -3.93051257900125
H           -5.14545719800324        1.82287473385782       -4.18186868340903
H           -5.19526264421267        2.77496160637978       -2.96452207977041
O           -0.75473749934473        6.26313433244269        0.87638691193126
H           -1.69982559409073        6.46172653421499        0.99832283434127
H           -0.68527335673714        6.04915346306033       -0.08270116207572
O            0.09597790690469        4.36127212415526        4.12467832213297
H            0.72856304647055        5.08649057881313        4.06876012465921
H           -0.75312248414662        4.67765843299253        3.74777523965890
O           -4.24090928224480        3.62574918228021        1.31609668758314
H           -4.12220419079445        2.77017374312259        1.79713406990617
H           -4.42162162337316        3.36521869325872        0.38764414334867
O           -3.42811866425670        3.02631395259043        4.83247367108874
H           -2.67409433317847        2.56336898670149        5.22146378225297
H           -4.10076501742362        2.34514701085005        4.64186548210299
O           -4.50104763567211        0.17371620570229       -4.38441777075756
H           -4.16176087494618       -0.03836045709719       -3.47316722896429
H           -5.04450977096408       -0.58615299235953       -4.60755769634935
O           -1.41203093989971       -1.30694148758996       -5.48784407230414
H           -1.29368144702806       -1.03660705253925       -4.53405728204837
H           -0.91101067062432       -0.66047844088116       -5.99342325561218
O            3.24126819060035       -3.32836528239639        1.41275930265527
H            3.10610218582110       -4.28685450323966        1.35018502192706
H            2.43393048275410       -2.98367892378211        1.84821743838539
O           -4.44971531544465       -1.52182460235273        2.19023075408380
H           -4.20373256879720       -0.58548536593358        2.31868143956141
H           -5.33910335917957       -1.61684878801539        2.55908881033297
O           -5.11995013356495        0.59589663863432       -0.00689977044546
H           -5.60545316276985        0.78094246114001        0.81738541841671
H           -5.62540335823407       -0.10364293698046       -0.46503428898831
O           -2.10846038941169       -3.04908099686169        2.13122088229528
H           -1.61902002799430       -2.26104684329601        2.43163534958840
H           -3.03691672438961       -2.77631798905495        2.19140971821575
O           -3.38233828750334        5.09393534397262       -1.96444085381967
H           -3.31447741983155        4.95224952270469       -2.92513085216395
H           -3.74441122213915        4.25009446145159       -1.63884406626495
O            1.32248782380140        0.22483009747041        2.84492174248632
H            1.27893838762418        1.15444798114743        2.53723822316581
H            2.21986265792115       -0.09587393808769        2.58516297834071
O           -1.96307765269098        2.76719649534091       -1.97027322907043
H           -2.27120189061668        2.22702247610692       -2.71093619140468
H           -2.16267196867645        2.27427201256580       -1.15390171084268
O           -1.26421346770465       -0.88234490801666        3.45614719348161
H           -1.08304989759897        0.04294871930192        3.21318711873825
H           -0.71408178698357       -1.07141741952456        4.23876739183413
O            1.98127170462680        6.12024801795192        0.70885552027121
H            2.00313650624517        6.58877776576960       -0.15455258228048
H            1.07718826458105        6.28460762535200        1.02745615321669
O           -6.65109319878845       -1.30052304555258       -1.12916057845020
H           -6.65727355490876       -2.03598426152858       -0.48313729549510
H           -6.27588440115614       -1.66500605744340       -1.95406602045171
O            3.73842569112290       -0.70078538049698        2.32759733985876
H            3.72591284880289       -1.48579839004527        2.90344686987042
H            4.26775995474221       -0.03828563370640        2.80430806821147
O           -5.47639944470309       -2.40569786435335       -3.36423559449325
H           -5.78272953855504       -3.28659926908461       -3.58789095703567
H           -4.52333927701736       -2.51129955778241       -3.16273060570656
O           -1.53752289400252       -4.46614793661705        4.22699883397604
H           -0.69055477058454       -4.16256466132379        4.57022794165650
H           -1.71908807910504       -3.91013202973473        3.39738645582226
O            0.80465568936096       -5.76304943231075       -1.56170243479408
H            1.77923610392728       -5.76283456081945       -1.57885318194101
H            0.54631804470419       -6.37884437844642       -0.85568429271436
O            4.97531428836146       -0.32348358101949       -4.37548647479973
H            4.62926881675623        0.19360931504240       -3.58999427304306
H            5.74864694034286        0.17453945569134       -4.64992696081513
O            5.33688357813523       -3.78979524891774       -0.88689259202842
H            4.79040643744688       -2.99671865951251       -0.64261771686593
H            5.68924235185504       -3.57225672659506       -1.76035624794885
O           -0.40076001068536       -3.71673439863094       -4.85122046507629
H           -0.79717212679737       -2.89779193491331       -5.21711285392720
H           -0.07191212750414       -3.46298434100181       -3.93680339559641
O            6.12812845541463        4.87141358941234       -1.19132277782710
H            6.69410682975912        4.11866544779433       -0.94626327044261
H            5.84124950848782        5.27725906625616       -0.34778500751791
O           -3.46242750949246       -0.86740697882717        4.92593059236944
H           -3.01724730428828       -0.58722609189802        5.74911276507149
H           -2.73160306259539       -0.86884361744250        4.24708059459467
O           -6.67035272335889       -3.37751256127462        0.64285423500183
H           -6.36817778097672       -4.01957576496057       -0.02166329245382
H           -6.06122404100667       -3.52672842185098        1.39387093956679
O           -3.40051364205947       -5.68453644746422        0.98744994644260
H           -3.86333875920755       -5.08516900294060        1.60580771549850
H           -2.82950801553767       -5.10355597205832        0.42244141208432
O            6.94582502141193        1.59922900611394       -3.26880999955259
H            7.13431371229050        1.92710901119803       -2.36234551598573
H            6.61476974894939        2.40021508714462       -3.71772349486178
O           -1.37091738201542       -6.52437051543669        2.52720302326781
H           -2.18036488274757       -6.35693567335451        1.98732610456214
H           -1.46526442064867       -5.88866796475213        3.27484173017660
O            0.12124734266214       -4.71102606802536        1.05448789173318
H           -0.41165474750427       -5.30258017595692        1.61356624072590
H            0.31060225023276       -3.92719711646759        1.60724694511332
O            1.39056774976521       -3.84571075215312        4.94942884857109
H            1.45717895754288       -4.76801939444859        4.63138978589271
H            2.29380920720610       -3.47037436543565        4.84386560623956
O            3.71209088656206       -4.27072060444089       -3.93392141019566
H            3.21468986848257       -4.09745040564160       -4.75438206963303
H            3.36969186766459       -3.56114760816301       -3.32515084744946
O           -1.25821875269339       -5.95794945315721       -3.35474833778818
H           -1.03548279077817       -5.30515954963059       -4.03950309290586
H           -0.42969601829419       -6.06569040814756       -2.85086764656520
O           -5.13084831026113       -4.89715960400388       -0.99404744985715
H           -4.84512736060999       -5.19650385111620       -1.87693746944034
H           -4.58938715094199       -5.39663752193962       -0.35221140346645
O           -4.08323047277275       -5.44525990000020       -3.45475904976464
H           -3.65737950026951       -4.54968853643019       -3.36304238973638
H           -3.32615443369800       -6.04199733521292       -3.49562029017976
O            2.08876485158959       -3.21583538885334       -5.85658431094153
H            2.12357147665992       -2.25549078183086       -5.67415856196678
H            1.18587740179728       -3.49000892534255       -5.58466151774681
O           -6.68649794864726        1.12172657112495        2.20758626167887
H           -6.88699947295262        2.08133037883606        2.14315248808175
H           -6.06838973015252        1.06229412144780        2.96541101851360
O            2.46831717849047       -5.93660250124849        1.19959331135364
H            1.58118148244191       -5.52948130296252        0.99518487547557
H            2.81368271793616       -6.26903880344578        0.36701078012788
O            1.42948627233874       -6.31094404763376        3.73974422367264
H            0.54882155868073       -6.61491991432239        3.48899461469950
H            1.92660901939742       -6.26254507176334        2.90189364315721
O           -3.47976062865813        6.26377313514674        0.63712198195623
H           -3.53623427122201        6.08152240964711       -0.31449529055281
H           -3.72231133025353        5.42108376509765        1.06064525660400
O           -7.17766258503804       -1.55828297287743        2.85186317179790
H           -7.23433910542919       -0.61835295184005        2.61252398314018
H           -7.44630751580370       -2.05484425983402        2.06921577153806
O           -5.29929131066059        1.00036328737831        4.57604978260832
H           -5.89801430377450        0.86042362622868        5.31020737212109
H           -4.63170528694728        0.26497978726590        4.61735814820100
O           -6.92226522693404        3.77150665412801        1.79076373194283
H           -7.27034394473120        3.76884787011703        0.88282235977031
H           -5.94659366838423        3.86811070277236        1.69054782971037
O            5.94395629293660       -2.74272813507123       -3.53597715717592
H            5.29110182398410       -3.42174187946458       -3.79712444759939
H            5.57540356373173       -1.91568220047734       -3.91876289332552
O            5.83264674880846       -2.96517925790547        1.75871433354642
H            4.83760734677556       -3.01043653845462        1.72340848252576
H            6.09066618053866       -3.40265811765542        0.93577716177891
O            8.57157660935954       -0.03730975545458       -0.07394264760369
H            9.38537313652686       -0.43819008654145       -0.38101311615597
H            7.85842153631486       -0.33036643273960       -0.69758764818982
O            2.52995381246060        5.60846676814487        3.47101294709385
H            3.15856127183305        6.30265366702674        3.67329525006777
H            2.46548638823053        5.58126210072302        2.50158435471789
O           -5.09026397511350       -4.35398889757213        2.68673113472124
H           -5.68443629191562       -5.03209314562809        3.00941129583644
H           -4.69506198211027       -3.94653229317198        3.49982854613791
O           -4.01108305279022       -3.51557143319289        4.95510415593207
H           -3.11518425824466       -3.89822480836201        4.86771151980465
H           -3.87573408662748       -2.54090015355324        4.95562803462339
O            0.01409844542753       -7.66756386148406        0.33342100520466
H           -0.44550994765762       -7.34555055649681        1.12618454150777
H           -0.36958828208200       -8.51869876328904        0.12177648622051
O            3.10031820445027        3.27703914868999        4.99275591148583
H            3.95784389019984        2.97162462132880        4.67823176388635
H            2.85571861815494        4.02109605711692        4.41518426773825
O           -7.72241101600269        3.26062728193516       -0.84061218035965
H           -7.96661329565402        2.31764377951583       -0.66409240186354
H           -8.39305253272703        3.61469896998186       -1.42517623375363
O           -8.27022138662108        0.72292661159630       -0.17063182970887
H           -7.84647188053657        0.75660614339167        0.70162504965894
H           -7.80609913510525        0.01032295579370       -0.65054173538186
O           -3.14703181022789        4.12595527465586       -4.59563955436331
H           -2.64774417482124        3.27730959720048       -4.58475848094475
H           -4.07110959242939        3.81391299783982       -4.51587673894081
O            0.16953601282603        1.07646385062481       -6.07767234567099
H            0.48715304822648        1.99148757169190       -6.16360030581808
H            0.96080153404881        0.54306914023940       -5.86681062254395
O            6.06843508723086       -4.01887227167062        4.21812198887499
H            6.10796740744286       -4.97394468360283        4.13332126503212
H            6.11288556494775       -3.65763245695993        3.30091095554201
O           -0.53411793173793        5.22764029539963       -4.44545016584137
H           -0.47268313729634        5.27605577691670       -3.46547337274852
H           -1.46201126633132        5.02126146343959       -4.62464843392781
O            5.92309580151470        3.99869488383099       -4.08585972306864
H            5.00018142187400        3.75408229875706       -4.30463127605223
H            5.88765661887116        4.45841038060247       -3.23448699906614
O            7.17692321645030        2.36713346964998       -0.67259534459941
H            6.30412887579892        2.00848904002802       -0.37478744424939
H            7.83087823210612        1.76277829554963       -0.29742266054622
O            4.02766036089033       -0.24416350343305        5.73966337923270
H            3.14538413057818        0.19001622419952        5.70172869038786
H            4.57663270393658        0.28557396667560        5.13677716787838
O           -1.85396118347736       -0.01879766926068        6.94445282031239
H           -1.13436559466986       -0.62748821312329        6.69346928733879
H           -1.53489033957387        0.85616481956293        6.67082523227651
O           -2.39732482129020        5.02158263952851        3.31821234088131
H           -2.84513917202627        4.27644429890224        3.77301433408549
H           -2.83743658495907        5.81754460286864        3.61371221481898
O            1.62857026486960        7.12073108861067       -1.76646603553001
H            0.66824039121408        7.04507265421749       -1.83429874057801
H            1.95450631159163        6.31079089490407       -2.23598809161480
O            1.03471440046392        3.73076908405902       -6.05843197604190
H            0.53025975002678        4.31419992326186       -5.44199267783943
H            1.07838709484402        4.21234735746050       -6.88526963909748
