# Supplementary material for: Nonorthogonal Configuration Interaction of Constraint-Based Orbital-Optimized Excited States: A Versatile Method for Theoretical Photochemistry
Source: J Chem Theory Comput. 2025 Oct 8;21(20):10193–211. doi: 10.1021/acs.jctc.5c01064 (PMC12573764; doi:10.1021/acs.jctc.5c01064)
Supplement: Supplementary file 2 [file ct5c01064_si_002.zip › geometries/uracil/uracil_vac_b2plyp.xyz]

12
Energy:      -414.6935111239 a.u.
 H          -2.01980833      -1.51774221      -0.00039373
 H          -0.02249436       1.98418399       0.00045379
 H           2.17301836      -1.60458272       0.00031662
 H          -0.02575481      -2.78443501       0.00008479
 C          -1.24418928       0.36223973       0.00005940
 C           1.29538999       0.39061118      -0.00012235
 C           1.24255474      -1.05665685       0.00017799
 C           0.05185179      -1.70426934       0.00006194
 O          -2.31301957       0.95134600      -0.00010033
 O           2.29323314       1.09557922      -0.00081132
 N          -1.14132489      -1.02846339      -0.00013808
 N          -0.00201776       0.97395841       0.00041127
