# Supplementary material for: Nonorthogonal Configuration Interaction of Constraint-Based Orbital-Optimized Excited States: A Versatile Method for Theoretical Photochemistry
Source: J Chem Theory Comput. 2025 Oct 8;21(20):10193–211. doi: 10.1021/acs.jctc.5c01064 (PMC12573764; doi:10.1021/acs.jctc.5c01064)
Supplement: Supplementary file 2 [file ct5c01064_si_002.zip › geometries/uracil/uracil_25_crest.xyz]

87

H           -2.19822442842660       -1.06758567192737        0.65407853349188 s
H           -0.10067716309692        2.19671740939893       -0.60762646772879 s
H            1.95116627743690       -1.37566160644457        0.12584240360757 s
H           -0.24685084003725       -2.38835019699819        0.65786656919920 s
C           -1.30410111319138        0.68005058258028        0.04110031780630 s
C            1.10153407973400        0.57245855522911       -0.28757074326430 s
C            1.04464817560836       -0.80341668749243        0.08524767461874 s
C           -0.15312342875186       -1.35087238931868        0.38539441755284 s
O           -2.33421016126273        1.36389376750215        0.09550301957977 s
O            2.14002856680890        1.20446885085684       -0.55181790026706 s
N           -1.29014537489040       -0.62485009208155        0.38421784936221 s
N           -0.10435312724855        1.22363863763170       -0.31071861399071 s
O           -3.73330430569172       -0.84523436745413        3.67315437355380
H           -3.39568131960080        0.05889758116021        3.47078833773950
H           -4.43056924730462       -0.74123694272106        4.32378245503135
O           -4.83699979219261        0.67529933299633       -1.20539674272922
H           -4.76226784349304       -0.25466041180813       -1.46377435615431
H           -4.04112931386794        0.86589431921053       -0.68121813165924
O           -2.57970724909046        1.46965276551306        2.98230310429358
H           -2.72588557743266        1.63092850805884        2.03885702303990
H           -1.62301401243138        1.32823878726745        3.07935160658883
O           -2.01296967372266        3.48716615570845       -1.66163005458996
H           -1.32310396721583        3.12730318513265       -2.25561442528231
H           -2.25370044113013        2.75676562357557       -1.05606914691618
O           -0.27211441884095        4.72399397510881        0.01454137593756
H           -0.57968151698871        5.58672520062626        0.30146505529234
H           -0.95951181448446        4.38323437010430       -0.60263694474086
O           -3.59539437810337       -1.87182737763167        1.11653161335186
H           -3.19126190436088       -2.73999064159953        1.30081038302857
H           -3.83432819505712       -1.50517165878180        1.98637748619482
O            0.08583704965504        2.42837093368245       -3.04979430371059
H            0.22703105447644        1.47152855102493       -3.12250435135540
H            0.97173942899978        2.81465041815608       -3.11016157921438
O            1.23519829559331        3.08151027004357        1.64372885661425
H            1.89346999733974        2.74370486671966        1.02469225203196
H            0.70239013729984        3.72463959800101        1.13778010327375
O            0.15513871330602        0.80452737690774        2.75291137960799
H            0.97812760691183        0.37582163548101        3.04830704042912
H            0.45859017004306        1.67125923527995        2.42310482475200
O           -1.14499572442525       -1.78109589187652        3.29398746640463
H           -0.77285059692446       -0.92872975549608        3.02655666910868
H           -2.03042734568327       -1.57340077132805        3.63923472622914
O           -3.70583849562385        1.91374908167978       -3.37098671692723
H           -3.31143203256574        2.70846865563997       -2.97974844521655
H           -4.32845647078703        1.57882841636979       -2.69236037858977
O            0.52115193134899       -3.00376009934433       -2.48745306362225
H            0.47509679610763       -3.50688009289462       -3.30468670569530
H           -0.24882141781436       -3.30867636132681       -1.94968351733674
O            2.65593822931135       -0.33198131711749        3.30092202452865
H            3.28124856886628       -0.57665053471524        2.57953864549822
H            3.20291423398755        0.00394163981982        4.01543120544435
O            1.46095341992866       -2.82283967664657        3.36505398379985
H            1.90492324716440       -1.95670774794841        3.43869426746506
H            0.51595528950799       -2.61586810453994        3.42905117244760
O            4.19400985249006       -0.53547790432374       -1.24077013050277
H            3.79795071097772       -1.42772673840547       -1.37267719477680
H            3.45958907923926        0.05625449682121       -0.97822113299790
O           -3.64092355828129       -2.05072252669156       -1.64758573890189
H           -3.02424699497996       -1.34534231384210       -1.93981701722905
H           -3.76477163193989       -1.92733372872667       -0.69029608490184
O            4.38957849256624       -1.26353017261273        1.46612658914056
H            4.51407103020738       -0.94184241556719        0.55442141698621
H            4.03065078688469       -2.16803178177543        1.37791631241462
O            2.99842467416039       -3.68570129656715        1.31827940675326
H            3.38616937578244       -4.50967728242616        1.62187977153862
H            2.34923235986687       -3.42350524498379        2.01032211585285
O            2.84291308891334        2.81554726749417       -2.67021906310506
H            3.49682228754694        3.47279120417361       -2.41816146518162
H            2.63865394109975        2.30056139007109       -1.86481567534338
O            3.05775074479909       -2.99293554452135       -1.39386553869056
H            2.15361220071181       -3.02193802509868       -1.76076662367138
H            2.99067153983786       -3.35095978775640       -0.49193272163019
O           -1.64744911841374       -3.88037208079358       -1.18326111776500
H           -2.41667677771523       -3.32969947828780       -1.44124987478502
H           -1.69234930526699       -3.96145984997841       -0.21737725769447
O           -1.83566193259499       -3.89620611334481        1.69319251731167
H           -1.85705982408357       -4.70452293569727        2.20891647585382
H           -1.48930044843793       -3.19486739249105        2.28496804140235
O            3.34546388329302        0.28648546941653       -3.78175388554245
H            3.84751656202151       -0.05197188472452       -3.01500122545663
H            3.26041996550427        1.24210195439798       -3.62151594000205
O           -1.99628230992700       -0.03223158116678       -2.42539373724732
H           -2.52338137729068        0.62088572887605       -2.92899162516236
H           -1.17522686569374       -0.16850139861368       -2.91298287039229
O            0.76061289410042       -0.31732716330902       -3.09165337714601
H            0.71256690987603       -1.26189272491883       -2.84864101655855
H            1.66520663554160       -0.18720587073816       -3.44544165792083
