# Supplementary material for: Nonorthogonal Configuration Interaction of Constraint-Based Orbital-Optimized Excited States: A Versatile Method for Theoretical Photochemistry
Source: J Chem Theory Comput. 2025 Oct 8;21(20):10193–211. doi: 10.1021/acs.jctc.5c01064 (PMC12573764; doi:10.1021/acs.jctc.5c01064)
Supplement: Supplementary file 2 [file ct5c01064_si_002.zip › geometries/ethylene/ethylene_+115.xyz]

6

C          0.00000        0.00000        0.00000
C          1.39260        0.00000        0.00000
H          0.37115        0.72059       -0.80249
H          0.37470       -0.72859       -0.79693
H          1.96663        0.00000        0.92907
H          2.01366        0.00047       -0.90062
