# Supplementary material for: Nonorthogonal Configuration Interaction of Constraint-Based Orbital-Optimized Excited States: A Versatile Method for Theoretical Photochemistry
Source: J Chem Theory Comput. 2025 Oct 8;21(20):10193–211. doi: 10.1021/acs.jctc.5c01064 (PMC12573764; doi:10.1021/acs.jctc.5c01064)
Supplement: Supplementary file 2 [file ct5c01064_si_002.zip › geometries/ethylene/ethylene_-025.xyz]

6

C          0.00000        0.00000        0.00000
C          1.39260        0.00000        0.00000
H         -0.80249       -0.72059        0.37115
H         -0.79693        0.72859        0.37470
H          1.96663       -0.00000       -0.92907
H          2.01366       -0.00047        0.90062
