# Supplementary material for: Nonorthogonal Configuration Interaction of Constraint-Based Orbital-Optimized Excited States: A Versatile Method for Theoretical Photochemistry
Source: J Chem Theory Comput. 2025 Oct 8;21(20):10193–211. doi: 10.1021/acs.jctc.5c01064 (PMC12573764; doi:10.1021/acs.jctc.5c01064)
Supplement: Supplementary file 2 [file ct5c01064_si_002.zip › geometries/azobenzene/azobenzene_cnn140_cnnc100.xyz]

24
Energy:      -572.9658523830 a.u.
 C          -3.42435526       3.19822813       0.13762966
 C          -3.64384643       1.96771158      -0.48007642
 C          -2.56983202       1.20693032      -0.93849301
 C          -1.27387844       1.66190425      -0.77366104
 C          -1.05665073       2.90741145      -0.16701496
 C          -2.13485195       3.67281233       0.29157651
 N           0.20275011       3.50643781      -0.12446206
 N           1.21422982       2.84260776      -0.39407086
 C           2.05983891       2.63043885      -1.40754082
 C           1.76884270       3.17678833      -2.68380158
 C           2.56041434       2.83934458      -3.76713363
 C           3.67948863       2.02654462      -3.61856217
 C           3.99216488       1.52897841      -2.35156602
 C           3.20049270       1.80920610      -1.25781475
 H          -1.92932232       4.63314420       0.74455824
 H          -4.26261805       3.78392373       0.49027183
 H          -0.42332511       1.09161179      -1.11951747
 H          -4.65473052       1.60547609      -0.61337833
 H          -2.75076571       0.25742693      -1.42498397
 H           3.43374743       1.41026629      -0.28053308
 H           4.29489226       1.77846911      -4.47183644
 H           4.86406138       0.90048466      -2.22153370
 H           0.89760349       3.80633576      -2.79593883
 H           2.30459987       3.23282693      -4.74324709
