# Supplementary material for: Nonorthogonal Configuration Interaction of Constraint-Based Orbital-Optimized Excited States: A Versatile Method for Theoretical Photochemistry
Source: J Chem Theory Comput. 2025 Oct 8;21(20):10193–211. doi: 10.1021/acs.jctc.5c01064 (PMC12573764; doi:10.1021/acs.jctc.5c01064)
Supplement: Supplementary file 2 [file ct5c01064_si_002.zip › geometries/azobenzene/azobenzene_cnn170_cnnc085.xyz]

24
Energy:      -572.9696392056 a.u.
 C          -3.52399970       2.84596366       0.01717402
 C          -3.71503611       1.68930140      -0.72941454
 C          -2.63934538       1.08741459      -1.38213433
 C          -1.37618759       1.64074552      -1.28982688
 C          -1.18897475       2.80567788      -0.54329750
 C          -2.25843433       3.40376637       0.11505253
 N           0.07137873       3.45102601      -0.38017001
 N           1.05069467       3.02689372      -0.96075351
 C           2.04251622       2.69530783      -1.77266089
 C           2.18518342       3.36059659      -3.01222222
 C           3.24467221       3.03363752      -3.84138829
 C           4.17625344       2.06335729      -3.49215443
 C           4.03025917       1.41003735      -2.27037533
 C           2.99063722       1.70782074      -1.41114204
 H          -2.07466177       4.30132176       0.69083501
 H          -4.35907932       3.31183596       0.52249880
 H          -0.52777783       1.19166405      -1.78999480
 H          -4.70247405       1.25300748      -0.80465416
 H          -2.79186696       0.18774714      -1.96332213
 H           2.88730851       1.19737148      -0.46419688
 H           4.99447716       1.81954729      -4.15478449
 H           4.74262758       0.64953326      -1.97690808
 H           1.46295485       4.11173150      -3.29815614
 H           3.33336460       3.55411364      -4.78662372
