# Supplementary material for: Nonorthogonal Configuration Interaction of Constraint-Based Orbital-Optimized Excited States: A Versatile Method for Theoretical Photochemistry
Source: J Chem Theory Comput. 2025 Oct 8;21(20):10193–211. doi: 10.1021/acs.jctc.5c01064 (PMC12573764; doi:10.1021/acs.jctc.5c01064)
Supplement: Supplementary file 2 [file ct5c01064_si_002.zip › geometries/azobenzene/azobenzene_cnn140_cnnc030.xyz]

24
Energy:      -572.9991817126 a.u.
 C          -2.80397899       4.48595669      -1.88463892
 C          -3.18788683       3.39128245      -2.65126410
 C          -2.40864340       2.23697870      -2.65405149
 C          -1.23721845       2.18040174      -1.91681244
 C          -0.84725624       3.28456582      -1.15641055
 C          -1.64656404       4.42578192      -1.12298665
 N           0.29239384       3.28330925      -0.28236333
 N           1.23966767       2.52385668      -0.50450271
 C           1.88057821       1.91245313      -1.56612469
 C           2.00777387       2.53769763      -2.81631748
 C           2.81332769       1.96936151      -3.78891953
 C           3.45317265       0.75543096      -3.55665506
 C           3.30722292       0.12542935      -2.32328546
 C           2.54935990       0.70657387      -1.32146784
 H          -1.34107647       5.25283670      -0.49570562
 H          -3.41409413       5.37943474      -1.87018797
 H          -0.63490052       1.28364677      -1.91650324
 H          -4.09962188       3.42911996      -3.23256955
 H          -2.71864584       1.37739916      -3.23386698
 H           2.46318584       0.25224565      -0.34408735
 H           4.07065384       0.31037613      -4.32498621
 H           3.80897683      -0.81445330      -2.13370453
 H           1.49447054       3.47166707      -2.99816859
 H           2.93191299       2.46957743      -4.74152973
