# Supplementary material for: Nonorthogonal Configuration Interaction of Constraint-Based Orbital-Optimized Excited States: A Versatile Method for Theoretical Photochemistry
Source: J Chem Theory Comput. 2025 Oct 8;21(20):10193–211. doi: 10.1021/acs.jctc.5c01064 (PMC12573764; doi:10.1021/acs.jctc.5c01064)
Supplement: Supplementary file 2 [file ct5c01064_si_002.zip › geometries/azobenzene/azobenzene_cnn115_cnnc090.xyz]

24
Energy:      -572.9536443477 a.u.
 C          -3.27442811       3.16268940      -0.64227759
 C          -3.49646505       1.79993796      -0.85183551
 C          -2.41916996       0.91475947      -0.81848139
 C          -1.13358493       1.36866239      -0.60715203
 C          -0.89830234       2.75002157      -0.39296811
 C          -2.00222662       3.63680139      -0.40772726
 N           0.32468722       3.25062515      -0.07798051
 N           1.36959230       2.47598007      -0.09856868
 C           2.02522374       2.41856457      -1.30248356
 C           1.74310657       3.28307261      -2.38619985
 C           2.50307957       3.21458793      -3.53616405
 C           3.54935804       2.29952084      -3.64907698
 C           3.84933769       1.45622368      -2.57758317
 C           3.10848810       1.51620523      -1.41696365
 H          -1.81830906       4.68742668      -0.22907339
 H          -4.10847161       3.85227200      -0.65334768
 H          -0.30695335       0.67721041      -0.53047483
 H          -4.50029140       1.42891471      -1.00653072
 H          -2.59247129      -0.14656867      -0.94347937
 H           3.33321830       0.87764956      -0.57337136
 H           4.14832582       2.26937846      -4.54904586
 H           4.67151148       0.75692588      -2.65497349
 H           0.97475986       4.03417161      -2.27580603
 H           2.29767502       3.89823710      -4.34984494
