# Supplementary material for: Nonorthogonal Configuration Interaction of Constraint-Based Orbital-Optimized Excited States: A Versatile Method for Theoretical Photochemistry
Source: J Chem Theory Comput. 2025 Oct 8;21(20):10193–211. doi: 10.1021/acs.jctc.5c01064 (PMC12573764; doi:10.1021/acs.jctc.5c01064)
Supplement: Supplementary file 2 [file ct5c01064_si_002.zip › geometries/azobenzene/azobenzene_cnn110_cnnc125.xyz]

24
Energy:      -572.9968108643 a.u.
 C          -3.18472425       2.71254956       0.18508564
 C          -3.31813686       1.36385102      -0.14385592
 C          -2.18435291       0.58570831      -0.36098369
 C          -0.92048353       1.13747024      -0.24214971
 C          -0.78348503       2.49786516       0.08281182
 C          -1.93008148       3.28070521       0.29387007
 N           0.44252013       3.13283347       0.08172414
 N           1.51390566       2.44731785       0.10569142
 C           2.33811879       2.80481590      -0.97668713
 C           1.86829707       3.46965272      -2.11813381
 C           2.72538238       3.68459028      -3.18515399
 C           4.04497558       3.24516553      -3.13654087
 C           4.51242288       2.57401517      -2.00845786
 C           3.66577248       2.35241860      -0.93823995
 H          -1.80302397       4.32762773       0.53406030
 H          -4.06612704       3.31846827       0.34879726
 H          -0.02989620       0.55519803      -0.42983625
 H          -4.30245249       0.92719592      -0.24827576
 H          -2.28993035      -0.45686808      -0.63203388
 H           4.00280876       1.82546391      -0.05555346
 H           4.70100977       3.40786852      -3.98148866
 H           5.53562992       2.22417181      -1.97042205
 H           0.83659139       3.78274018      -2.16031045
 H           2.35737931       4.18660468      -4.07058721
