# Supplementary material for: Nonorthogonal Configuration Interaction of Constraint-Based Orbital-Optimized Excited States: A Versatile Method for Theoretical Photochemistry
Source: J Chem Theory Comput. 2025 Oct 8;21(20):10193–211. doi: 10.1021/acs.jctc.5c01064 (PMC12573764; doi:10.1021/acs.jctc.5c01064)
Supplement: Supplementary file 2 [file ct5c01064_si_002.zip › geometries/azobenzene/azobenzene_cnn160_cnnc170.xyz]

24
Energy:      -572.9797896413 a.u.
 C          -3.31730739       2.16788868       0.44890628
 C          -3.11854929       1.05303681      -0.35668358
 C          -1.85320897       0.77337580      -0.87256874
 C          -0.78660855       1.60606344      -0.58277290
 C          -0.99351225       2.72265519       0.22580492
 C          -2.25186892       3.00869639       0.74119024
 N           0.03477526       3.65078503       0.56994801
 N           1.17326568       3.46370201       0.19103480
 C           2.46647366       3.68962379      -0.06048483
 C           2.85487179       4.64078396      -1.02868021
 C           4.19291967       4.77427352      -1.35798711
 C           5.17372580       4.02551270      -0.71681167
 C           4.78868057       3.11431543       0.26385660
 C           3.45875826       2.92436404       0.58928840
 H          -2.36925221       3.88725860       1.36110478
 H          -4.30009438       2.38186110       0.84702749
 H           0.20605420       1.41396198      -0.96788977
 H          -3.94939134       0.39888961      -0.58663555
 H          -1.70692617      -0.09592264      -1.50033150
 H           3.16329619       2.20100083       1.33600943
 H           6.21614655       4.14780975      -0.97452354
 H           5.53858453       2.52877649       0.78069845
 H           2.09620409       5.23359467      -1.51963406
 H           4.47227321       5.49417283      -2.11710594
