# Supplementary material for: Nonorthogonal Configuration Interaction of Constraint-Based Orbital-Optimized Excited States: A Versatile Method for Theoretical Photochemistry
Source: J Chem Theory Comput. 2025 Oct 8;21(20):10193–211. doi: 10.1021/acs.jctc.5c01064 (PMC12573764; doi:10.1021/acs.jctc.5c01064)
Supplement: Supplementary file 2 [file ct5c01064_si_002.zip › geometries/azobenzene/azobenzene_cnn155_cnnc085.xyz]

24
Energy:      -572.9674972300 a.u.
 C          -3.50005771       2.96669263      -0.13722920
 C          -3.69760091       1.82070290      -0.89890395
 C          -2.61056008       1.14598546      -1.45596559
 C          -1.32594734       1.61696996      -1.25428894
 C          -1.13382087       2.77109273      -0.49245022
 C          -2.21357426       3.44302474       0.07130487
 N           0.15206918       3.34355334      -0.23398670
 N           1.15992394       2.80749886      -0.67396997
 C           2.08609663       2.54874535      -1.59801997
 C           1.97501859       3.14999806      -2.87708900
 C           2.97015076       2.94261934      -3.81508456
 C           4.05994851       2.11786564      -3.55396569
 C           4.14878348       1.50630056      -2.30592205
 C           3.19384355       1.71585042      -1.32865346
 H          -2.01944079       4.32866587       0.66151931
 H          -4.34631601       3.48381118       0.29466381
 H          -0.46713907       1.10717375      -1.67068256
 H          -4.70009130       1.44506544      -1.05672069
 H          -2.77428718       0.25297625      -2.04467316
 H           3.28010586       1.25098912      -0.35676914
 H           4.82190938       1.95721021      -4.30311770
 H           4.98791752       0.85984320      -2.08122391
 H           1.12729567       3.78580437      -3.08963164
 H           2.88026244       3.43098064      -4.77775986
