# Supplementary material for: Nonorthogonal Configuration Interaction of Constraint-Based Orbital-Optimized Excited States: A Versatile Method for Theoretical Photochemistry
Source: J Chem Theory Comput. 2025 Oct 8;21(20):10193–211. doi: 10.1021/acs.jctc.5c01064 (PMC12573764; doi:10.1021/acs.jctc.5c01064)
Supplement: Supplementary file 2 [file ct5c01064_si_002.zip › geometries/azobenzene/azobenzene_cnn145_cnnc150.xyz]

24
Energy:      -572.9942361973 a.u.
 C          -3.31652719       2.35820578       0.54818811
 C          -3.29478272       1.12276436      -0.09015365
 C          -2.10968776       0.63976993      -0.64346650
 C          -0.94637313       1.38403171      -0.55487285
 C          -0.97330995       2.62629260       0.08357640
 C          -2.15719742       3.11459852       0.63211212
 N           0.14341733       3.48399800       0.16339900
 N           1.25214629       3.07935114      -0.16853239
 C           2.45189584       3.43235410      -0.68281487
 C           2.56402020       4.46265500      -1.63699628
 C           3.78102028       4.69763552      -2.25490539
 C           4.91093478       3.97202284      -1.89227747
 C           4.80827816       2.98058059      -0.91667979
 C           3.59233153       2.68956157      -0.32887211
 H          -2.14224160       4.08527617       1.10893052
 H          -4.23763902       2.73215226       0.97495110
 H          -0.01344843       1.03440458      -0.97499706
 H          -4.20199541       0.53753435      -0.16480818
 H          -2.10093461      -0.31933050      -1.14497748
 H           3.49338423       1.89867127       0.40150508
 H           5.86117730       4.16835342      -2.36975533
 H           5.68461824       2.41390347      -0.62990904
 H           1.68130530       5.02868418      -1.90063299
 H           3.85332776       5.46818911      -3.01194096
