# Supplementary material for: Nonorthogonal Configuration Interaction of Constraint-Based Orbital-Optimized Excited States: A Versatile Method for Theoretical Photochemistry
Source: J Chem Theory Comput. 2025 Oct 8;21(20):10193–211. doi: 10.1021/acs.jctc.5c01064 (PMC12573764; doi:10.1021/acs.jctc.5c01064)
Supplement: Supplementary file 2 [file ct5c01064_si_002.zip › geometries/azobenzene/azobenzene_cnn135_cnnc060.xyz]

24
Energy:      -572.9857613629 a.u.
 C          -3.14021099       3.72383596      -1.51804256
 C          -3.31456735       2.59843414      -2.31742831
 C          -2.27525079       1.68083588      -2.46164088
 C          -1.06129126       1.89045812      -1.83269201
 C          -0.88324852       3.02482241      -1.03010752
 C          -1.93614869       3.93070328      -0.86579839
 N           0.27459796       3.25550134      -0.24939261
 N           1.30441984       2.57885664      -0.44568761
 C           2.14268137       2.37627415      -1.51130063
 C           2.14009112       3.23113245      -2.63076083
 C           3.12190192       3.09989068      -3.59589696
 C           4.07887462       2.09184593      -3.50463595
 C           4.06353343       1.22651840      -2.41237236
 C           3.12003437       1.37167583      -1.41258291
 H          -1.78503721       4.78387370      -0.21796947
 H          -3.94863047       4.43247324      -1.39549121
 H          -0.25904660       1.17367202      -1.93466255
 H          -4.26127833       2.42477436      -2.81130917
 H          -2.41839250       0.79493737      -3.06660054
 H           3.11947191       0.73126725      -0.54134639
 H           4.83797564       1.99158264      -4.26827726
 H           4.80812025       0.44527424      -2.33216494
 H           1.39367369       4.01014290      -2.70049560
 H           3.13687659       3.78376704      -4.43499336
