# Supplementary material for: Nonorthogonal Configuration Interaction of Constraint-Based Orbital-Optimized Excited States: A Versatile Method for Theoretical Photochemistry
Source: J Chem Theory Comput. 2025 Oct 8;21(20):10193–211. doi: 10.1021/acs.jctc.5c01064 (PMC12573764; doi:10.1021/acs.jctc.5c01064)
Supplement: Supplementary file 2 [file ct5c01064_si_002.zip › geometries/azobenzene/azobenzene_cnn115_cnnc075.xyz]

24
Energy:      -572.9707041035 a.u.
 C          -3.10758110       3.28255269      -1.33764478
 C          -3.30235225       1.96043685      -1.73385285
 C          -2.25777682       1.04536897      -1.61468722
 C          -1.02356191       1.43738342      -1.13338904
 C          -0.82044655       2.77339262      -0.73232109
 C          -1.88732117       3.68691738      -0.83304056
 N           0.33958383       3.20490117      -0.12007476
 N           1.37907342       2.45311121      -0.11307089
 C           2.06152138       2.37895428      -1.32814545
 C           1.85620032       3.28277907      -2.38730965
 C           2.65368095       3.21336940      -3.51384791
 C           3.65810308       2.25313952      -3.61999889
 C           3.87858806       1.36693849      -2.56752930
 C           3.09809140       1.43299428      -1.42954851
 H          -1.72662939       4.70398128      -0.50186455
 H          -3.91846554       3.99503669      -1.41461863
 H          -0.22698005       0.71824298      -1.01068012
 H          -4.26594386       1.63924912      -2.10527686
 H          -2.41502577       0.01053366      -1.89065174
 H           3.26556941       0.76389730      -0.59613870
 H           4.28267882       2.21701461      -4.50230557
 H           4.66765449       0.62969097      -2.63671452
 H           1.10885291       4.05653654      -2.29294700
 H           2.50504633       3.92722751      -4.31373139
