# Supplementary material for: Nonorthogonal Configuration Interaction of Constraint-Based Orbital-Optimized Excited States: A Versatile Method for Theoretical Photochemistry
Source: J Chem Theory Comput. 2025 Oct 8;21(20):10193–211. doi: 10.1021/acs.jctc.5c01064 (PMC12573764; doi:10.1021/acs.jctc.5c01064)
Supplement: Supplementary file 2 [file ct5c01064_si_002.zip › geometries/azobenzene/azobenzene_cnn115_cnnc015.xyz]

24
Energy:      -573.0082995984 a.u.
 C          -1.94797326       4.18721365      -2.72109311
 C          -2.60094482       2.97968345      -2.94226488
 C          -2.24976145       1.86085231      -2.19499258
 C          -1.22981596       1.93114405      -1.25843583
 C          -0.55689284       3.13599895      -1.06226598
 C          -0.94915980       4.27342200      -1.76273306
 N           0.40816558       3.29415619      -0.01315572
 N           1.39806360       2.53021235       0.04711520
 C           1.65276526       1.76337099      -1.15337550
 C           1.88551014       2.39258464      -2.37373404
 C           2.22343214       1.63198533      -3.48276146
 C           2.33432840       0.24939887      -3.38237059
 C           2.13994870      -0.36985551      -2.15293184
 C           1.82977323       0.38913872      -1.03344381
 H          -0.45302137       5.21315179      -1.55872852
 H          -2.22879533       5.06757994      -3.28416052
 H          -0.95845317       1.06115193      -0.67924435
 H          -3.39098116       2.91500977      -3.67830815
 H          -2.77184737       0.92460840      -2.34273927
 H           1.70037859      -0.07578093      -0.06476323
 H           2.58964094      -0.33907323      -4.25340052
 H           2.24500981      -1.44304682      -2.06255149
 H           1.80200300       3.46664215      -2.45143231
 H           2.40157715       2.12281103      -4.43050844
