# Supplementary material for: Nonorthogonal Configuration Interaction of Constraint-Based Orbital-Optimized Excited States: A Versatile Method for Theoretical Photochemistry
Source: J Chem Theory Comput. 2025 Oct 8;21(20):10193–211. doi: 10.1021/acs.jctc.5c01064 (PMC12573764; doi:10.1021/acs.jctc.5c01064)
Supplement: Supplementary file 2 [file ct5c01064_si_002.zip › geometries/azobenzene/azobenzene_cnn138_cnnc087.xyz]

24
Energy:      -572.9623384348 a.u.
 C          -3.42445886       3.13021487      -0.22119137
 C          -3.64472318       1.84836224      -0.71718010
 C          -2.56523866       1.02113421      -1.03219476
 C          -1.27063016       1.47259876      -0.86773686
 C          -1.04693074       2.76615942      -0.37181325
 C          -2.13079863       3.58642690      -0.03629234
 N           0.22901800       3.28632657      -0.10327981
 N           1.24829664       2.62389551      -0.39534088
 C           2.05118970       2.44194780      -1.45875845
 C           1.78890310       3.10998960      -2.68109898
 C           2.69881627       3.02216112      -3.71781980
 C           3.83756788       2.22716037      -3.61569470
 C           4.07197516       1.53290286      -2.42896472
 C           3.20911698       1.63960329      -1.35670228
 H          -1.92581861       4.56943867       0.36593250
 H          -4.26327136       3.76553804       0.02980547
 H          -0.42340503       0.83787262      -1.08896469
 H          -4.65573853       1.48350754      -0.84085008
 H          -2.74434449       0.01953154      -1.40058660
 H           3.40492662       1.12134431      -0.42832746
 H           4.53445698       2.15852730      -4.43905917
 H           4.95336769       0.91141567      -2.33415612
 H           0.90729638       3.73037910      -2.76276942
 H           2.50811686       3.57683167      -4.62836613
