# Supplementary material for: Nonorthogonal Configuration Interaction of Constraint-Based Orbital-Optimized Excited States: A Versatile Method for Theoretical Photochemistry
Source: J Chem Theory Comput. 2025 Oct 8;21(20):10193–211. doi: 10.1021/acs.jctc.5c01064 (PMC12573764; doi:10.1021/acs.jctc.5c01064)
Supplement: Supplementary file 2 [file ct5c01064_si_002.zip › geometries/azobenzene/azobenzene_cnn165_cnnc080.xyz]

24
Energy:      -572.9694955603 a.u.
 C          -3.53646388       2.90465321      -0.30589281
 C          -3.70123598       1.75937291      -1.07589266
 C          -2.59471396       1.11783681      -1.63200696
 C          -1.32313213       1.62312285      -1.42480644
 C          -1.16755708       2.77561108      -0.65575300
 C          -2.26326142       3.41180046      -0.08553536
 N           0.10924314       3.36930761      -0.37156865
 N           1.11418276       2.92508034      -0.88906244
 C           2.10365005       2.62640560      -1.72583221
 C           2.20943607       3.32791836      -2.95421593
 C           3.26562912       3.05315875      -3.80335054
 C           4.22704943       2.09665642      -3.49488623
 C           4.11255411       1.40644977      -2.29120482
 C           3.08050635       1.65383788      -1.40594217
 H          -2.09415456       4.29498468       0.51554242
 H          -4.39866397       3.39693573       0.12375290
 H          -0.45036712       1.14224184      -1.84640705
 H          -4.69311330       1.35986105      -1.24165841
 H          -2.73327212       0.22387465      -2.22583610
 H           3.00545740       1.11682645      -0.47145483
 H           5.04262607       1.89314561      -4.17342764
 H           4.84814319       0.65554943      -2.03007225
 H           1.46482477       4.06773970      -3.20773055
 H           3.33143307       3.60310880      -4.73446822
