# Supplementary material for: Nonorthogonal Configuration Interaction of Constraint-Based Orbital-Optimized Excited States: A Versatile Method for Theoretical Photochemistry
Source: J Chem Theory Comput. 2025 Oct 8;21(20):10193–211. doi: 10.1021/acs.jctc.5c01064 (PMC12573764; doi:10.1021/acs.jctc.5c01064)
Supplement: Supplementary file 2 [file ct5c01064_si_002.zip › geometries/azobenzene/azobenzene_cnn110_cnnc135.xyz]

24
Energy:      -573.0071577008 a.u.
 C          -3.19370935       2.72457504       0.35207957
 C          -3.37299628       1.41363882      -0.08410549
 C          -2.26989235       0.63979174      -0.43633432
 C          -0.99080267       1.16081530      -0.34616249
 C          -0.80881775       2.48255293       0.08824061
 C          -1.92135584       3.26123758       0.43352348
 N           0.43274095       3.10349408       0.09131579
 N           1.48658669       2.41046006      -0.00088305
 C           2.37367142       3.00063194      -0.93015640
 C           1.97863002       3.93642698      -1.89372627
 C           2.89970593       4.39004589      -2.82364922
 C           4.21110283       3.92269467      -2.81097885
 C           4.60369375       2.98376854      -1.86119676
 C           3.68979657       2.52205913      -0.92986685
 H          -1.75757670       4.28080700       0.75542823
 H          -4.05110011       3.32747320       0.62061685
 H          -0.12394635       0.58282783      -0.63291952
 H          -4.37033415       1.00210290      -0.16530957
 H          -2.41285222      -0.37346509      -0.78903541
 H           3.96814200       1.78510141      -0.18828965
 H           4.91863280       4.27614740      -3.54946077
 H           5.61989508       2.61224949      -1.85239238
 H           0.95432904       4.27558892      -1.91126270
 H           2.59016668       5.10471422      -3.57525482
