# Supplementary material for: Nonorthogonal Configuration Interaction of Constraint-Based Orbital-Optimized Excited States: A Versatile Method for Theoretical Photochemistry
Source: J Chem Theory Comput. 2025 Oct 8;21(20):10193–211. doi: 10.1021/acs.jctc.5c01064 (PMC12573764; doi:10.1021/acs.jctc.5c01064)
Supplement: Supplementary file 2 [file ct5c01064_si_002.zip › geometries/azobenzene/azobenzene_cnn130_cnnc010.xyz]

24
Energy:      -573.0110993278 a.u.
 C          -2.17215141       4.43133906      -2.51927295
 C          -2.79731985       3.25068053      -2.90450583
 C          -2.38328705       2.03867313      -2.36058715
 C          -1.32946732       1.99797041      -1.46073655
 C          -0.69377173       3.18204398      -1.09138826
 C          -1.13858995       4.40123817      -1.59354031
 N           0.33968225       3.21982896      -0.09083320
 N           1.28321266       2.42246785      -0.14609580
 C           1.65908776       1.52923821      -1.17552473
 C           1.71961718       1.90405251      -2.52036282
 C           2.23959689       1.02225496      -3.45467943
 C           2.67030795      -0.24241856      -3.06621594
 C           2.61084034      -0.61119967      -1.72617457
 C           2.13408407       0.27999367      -0.77743394
 H          -0.65976032       5.31172995      -1.25805531
 H          -2.50117695       5.37799753      -2.92731720
 H          -1.00303895       1.05735356      -1.04067714
 H          -3.61524182       3.27548751      -3.61218586
 H          -2.88283884       1.12057962      -2.64095982
 H           2.11923469       0.02810731       0.27433219
 H           3.06492051      -0.93059830      -3.80170286
 H           2.95846765      -1.58797886      -1.41656079
 H           1.37191191       2.88146680      -2.82223434
 H           2.30136032       1.31984166      -4.49335739
