# Supplementary material for: Nonorthogonal Configuration Interaction of Constraint-Based Orbital-Optimized Excited States: A Versatile Method for Theoretical Photochemistry
Source: J Chem Theory Comput. 2025 Oct 8;21(20):10193–211. doi: 10.1021/acs.jctc.5c01064 (PMC12573764; doi:10.1021/acs.jctc.5c01064)
Supplement: Supplementary file 2 [file ct5c01064_si_002.zip › geometries/azobenzene/azobenzene_cnn148_cnnc090.xyz]

24
Energy:      -572.9645669779 a.u.
 C          -3.46902244       3.03987044      -0.03067057
 C          -3.67632240       1.82411143      -0.67254062
 C          -2.59524833       1.08010076      -1.14846928
 C          -1.30612133       1.55103758      -0.98468420
 C          -1.10286869       2.77681264      -0.34515182
 C          -2.17793594       3.51794651       0.13842738
 N           0.18108521       3.36344217      -0.15740807
 N           1.18880479       2.76912783      -0.53255914
 C           2.06879755       2.53415587      -1.51282631
 C           1.85819618       3.13139429      -2.78076233
 C           2.78547984       2.93347688      -3.78829384
 C           3.90910699       2.13482200      -3.60192207
 C           4.10042780       1.53537059      -2.35947470
 C           3.20880664       1.72625941      -1.32023017
 H          -1.97450404       4.45793272       0.63372643
 H          -4.31135715       3.60911221       0.33862958
 H          -0.44987268       0.99075769      -1.33614403
 H          -4.68290990       1.44752416      -0.79927479
 H          -2.76857590       0.13373660      -1.64355763
 H           3.37237874       1.26571283      -0.35612364
 H           4.61883256       1.98539481      -4.40293739
 H           4.96824478       0.90997794      -2.19096070
 H           0.98601352       3.75097111      -2.93396758
 H           2.61625419       3.41422155      -4.74423451
