# Supplementary material for: Nonorthogonal Configuration Interaction of Constraint-Based Orbital-Optimized Excited States: A Versatile Method for Theoretical Photochemistry
Source: J Chem Theory Comput. 2025 Oct 8;21(20):10193–211. doi: 10.1021/acs.jctc.5c01064 (PMC12573764; doi:10.1021/acs.jctc.5c01064)
Supplement: Supplementary file 2 [file ct5c01064_si_002.zip › geometries/azobenzene/azobenzene_cnn170_cnnc030.xyz]

24
Energy:      -572.9677400432 a.u.
 C          -3.07967303       4.49067815      -1.78406266
 C          -3.68614594       3.32558351      -2.24538609
 C          -2.99615241       2.11996886      -2.20398917
 C          -1.69899237       2.07693719      -1.71317464
 C          -1.09289621       3.24959467      -1.27271070
 C          -1.78937280       4.45339854      -1.28008701
 N           0.21562023       3.22714416      -0.66275533
 N           1.11687949       2.61703838      -1.18822017
 C           2.00182984       1.99387213      -1.97035378
 C           2.69105680       2.71677152      -2.96359368
 C           3.70532819       2.09522014      -3.67365427
 C           4.06269172       0.77546319      -3.42421556
 C           3.38520005       0.07245221      -2.43085148
 C           2.37465546       0.66140949      -1.69451987
 H          -1.30689369       5.34708075      -0.90525547
 H          -3.61391226       5.43095106      -1.81490549
 H          -1.14680851       1.14646168      -1.67674074
 H          -4.69473169       3.35843613      -2.63509084
 H          -3.46415667       1.21092450      -2.55801001
 H           1.85894003       0.11499867      -0.91757308
 H           4.85128616       0.30226224      -3.99230423
 H           3.64837797      -0.95624026      -2.22153793
 H           2.41264256       3.74121902      -3.16621044
 H           4.21803708       2.65930407      -4.44190737
