# Supplementary material for: Nonorthogonal Configuration Interaction of Constraint-Based Orbital-Optimized Excited States: A Versatile Method for Theoretical Photochemistry
Source: J Chem Theory Comput. 2025 Oct 8;21(20):10193–211. doi: 10.1021/acs.jctc.5c01064 (PMC12573764; doi:10.1021/acs.jctc.5c01064)
Supplement: Supplementary file 2 [file ct5c01064_si_002.zip › geometries/azobenzene/azobenzene_cnn140_cnnc045.xyz]

24
Energy:      -572.9925252317 a.u.
 C          -3.02258471       4.25948499      -1.65860749
 C          -3.25466994       3.26204312      -2.59949826
 C          -2.30427398       2.26383917      -2.80406025
 C          -1.11727574       2.26956869      -2.09176559
 C          -0.88147543       3.27631555      -1.15095175
 C          -1.84668977       4.25815720      -0.92460442
 N           0.25829163       3.30514492      -0.28915245
 N           1.25574222       2.62307207      -0.55888557
 C           2.05495275       2.30585450      -1.62940923
 C           2.17715880       3.16147493      -2.73908936
 C           3.13158020       2.89823183      -3.70628032
 C           3.92984825       1.76062237      -3.62438516
 C           3.78675475       0.89749026      -2.54015269
 C           2.87641321       1.17209246      -1.53575591
 H          -1.65313815       5.00651966      -0.16752328
 H          -3.76380031       5.02941176      -1.48974488
 H          -0.38271428       1.49241580      -2.24602071
 H          -4.17936364       3.25063318      -3.16107525
 H          -2.49410457       1.47706757      -3.52249648
 H           2.78500880       0.53364165      -0.66797225
 H           4.66509380       1.55534614      -4.39041355
 H           4.40849169       0.01471403      -2.46703339
 H           1.54579126       4.03661768      -2.80588602
 H           3.24480315       3.57881046      -4.54050576
