# Supplementary material for: Nonorthogonal Configuration Interaction of Constraint-Based Orbital-Optimized Excited States: A Versatile Method for Theoretical Photochemistry
Source: J Chem Theory Comput. 2025 Oct 8;21(20):10193–211. doi: 10.1021/acs.jctc.5c01064 (PMC12573764; doi:10.1021/acs.jctc.5c01064)
Supplement: Supplementary file 2 [file ct5c01064_si_002.zip › geometries/azobenzene/azobenzene_cnn170_cnnc120.xyz]

24
Energy:      -572.9694718136 a.u.
 C          -3.24687418       2.24819999       0.88366108
 C          -3.22818463       0.98127883       0.31054376
 C          -2.13610751       0.57194881      -0.45439916
 C          -1.06428821       1.42231497      -0.64308762
 C          -1.08718370       2.69404514      -0.06689884
 C          -2.17711395       3.10707255       0.69407923
 N          -0.05360310       3.64805316      -0.22856011
 N           0.98408982       3.33256677      -0.77894616
 C           2.04972303       3.15908605      -1.52608068
 C           2.14017824       3.78449048      -2.79160624
 C           3.24833832       3.55731789      -3.58670601
 C           4.29558843       2.74850238      -3.15770210
 C           4.21184671       2.14450519      -1.90332725
 C           3.11017289       2.32504300      -1.09384552
 H          -2.16153293       4.10015576       1.12300272
 H          -4.09401267       2.56628083       1.47610559
 H          -0.20807030       1.12748075      -1.23481890
 H          -4.06489847       0.31078415       0.45641217
 H          -2.12592484      -0.41259602      -0.90322156
 H           3.03903478       1.84339046      -0.12929547
 H           5.15941915       2.58847202      -3.78789306
 H           5.01852043       1.51315106      -1.55427820
 H           1.33199588       4.41976958      -3.12644730
 H           3.29307680       4.02889621      -4.55984038
