# Supplementary material for: Nonorthogonal Configuration Interaction of Constraint-Based Orbital-Optimized Excited States: A Versatile Method for Theoretical Photochemistry
Source: J Chem Theory Comput. 2025 Oct 8;21(20):10193–211. doi: 10.1021/acs.jctc.5c01064 (PMC12573764; doi:10.1021/acs.jctc.5c01064)
Supplement: Supplementary file 2 [file ct5c01064_si_002.zip › geometries/azobenzene/azobenzene_cnn142_cnnc093.xyz]

24
Energy:      -572.9620750468 a.u.
 C          -3.44337507       3.04428134      -0.10533721
 C          -3.61900964       1.81988508      -0.74319818
 C          -2.51770166       1.07180067      -1.16166867
 C          -1.23724580       1.54163384      -0.93758026
 C          -1.06480372       2.77892464      -0.30703829
 C          -2.16368857       3.52850985       0.11272684
 N           0.19561828       3.39554637      -0.15335813
 N           1.22434732       2.77608262      -0.43768395
 C           2.08468116       2.56234696      -1.44275003
 C           1.84142747       3.18202375      -2.69434197
 C           2.69113544       2.92776773      -3.75669997
 C           3.80103098       2.10071750      -3.62236111
 C           4.04798447       1.51193641      -2.38329744
 C           3.21121078       1.72446126      -1.30457447
 H          -1.98370928       4.48217730       0.59034740
 H          -4.30299637       3.61636020       0.21651124
 H          -0.36364275       0.98214378      -1.24329317
 H          -4.61879078       1.44454874      -0.91863269
 H          -2.66858816       0.12355308      -1.66040634
 H           3.40815633       1.25979537      -0.34857442
 H           4.45712402       1.91747044      -4.46128366
 H           4.90892554       0.86765850      -2.25556645
 H           0.98010281       3.82543397      -2.80398368
 H           2.47949718       3.39821060      -4.70936538
