# Supplementary material for: Nonorthogonal Configuration Interaction of Constraint-Based Orbital-Optimized Excited States: A Versatile Method for Theoretical Photochemistry
Source: J Chem Theory Comput. 2025 Oct 8;21(20):10193–211. doi: 10.1021/acs.jctc.5c01064 (PMC12573764; doi:10.1021/acs.jctc.5c01064)
Supplement: Supplementary file 2 [file ct5c01064_si_002.zip › geometries/azobenzene/azobenzene_cnn160_cnnc105.xyz]

24
Energy:      -572.9689200345 a.u.
 C          -3.35459051       2.47469865       0.77612000
 C          -3.45506845       1.16922505       0.30866241
 C          -2.37091529       0.55914408      -0.32257924
 C          -1.18453597       1.25225630      -0.48458344
 C          -1.09259275       2.56362553      -0.01769899
 C          -2.16892493       3.17718060       0.61292436
 N           0.06783492       3.38055229      -0.19285970
 N           1.07044195       2.91293082      -0.70140718
 C           2.00836494       2.65767851      -1.60788331
 C           1.82455684       3.10490979      -2.94076770
 C           2.77560005       2.80045817      -3.89762050
 C           3.93177413       2.09397890      -3.58119609
 C           4.11826603       1.67776220      -2.26547120
 C           3.17941670       1.93603845      -1.28435163
 H          -2.05440543       4.19633765       0.95703388
 H          -4.19824523       2.94218893       1.26575725
 H          -0.32645972       0.80178247      -0.96598466
 H          -4.38011407       0.62196668       0.43451664
 H          -2.45904352      -0.45694780      -0.68413082
 H           3.32901694       1.60065211      -0.26788533
 H           4.66872193       1.87339741      -4.34000724
 H           5.01264504       1.13043181      -1.99501404
 H           0.93264884       3.66098149      -3.19160227
 H           2.60968758       3.13824991      -4.91329119
