# Supplementary material for: Nonorthogonal Configuration Interaction of Constraint-Based Orbital-Optimized Excited States: A Versatile Method for Theoretical Photochemistry
Source: J Chem Theory Comput. 2025 Oct 8;21(20):10193–211. doi: 10.1021/acs.jctc.5c01064 (PMC12573764; doi:10.1021/acs.jctc.5c01064)
Supplement: Supplementary file 2 [file ct5c01064_si_002.zip › geometries/azobenzene/azobenzene_cnn120_cnnc095.xyz]

24
Energy:      -572.9643053608 a.u.
 C          -3.26278563       3.31640139      -0.18182944
 C          -3.45805316       2.06656976      -0.78363911
 C          -2.36891680       1.23944539      -1.03346407
 C          -1.08762048       1.63125401      -0.68471552
 C          -0.88262259       2.90340773      -0.09889598
 C          -1.99837494       3.73538028       0.15874366
 N           0.36222513       3.40735834       0.08779282
 N           1.38510122       2.64092197      -0.00898805
 C           2.06078202       2.55684338      -1.18163148
 C           1.51566711       3.05444340      -2.38938027
 C           2.14901755       2.77704713      -3.58891069
 C           3.33039738       2.04462052      -3.61644504
 C           3.88630060       1.57016302      -2.42138198
 C           3.26785994       1.81851306      -1.21876024
 H          -1.82434561       4.70253390       0.61000694
 H          -4.11197073       3.95872256       0.01121406
 H          -0.23387191       1.00397597      -0.88972555
 H          -4.45364179       1.75298105      -1.06715576
 H          -2.52006503       0.27879399      -1.50888767
 H           3.67213846       1.44821959      -0.28669660
 H           3.81224522       1.82760257      -4.56018812
 H           4.80546009       0.99959369      -2.44528552
 H           0.58957295       3.60744604      -2.35873241
 H           1.71445101       3.13307126      -4.51417399
