# Supplementary material for: Nonorthogonal Configuration Interaction of Constraint-Based Orbital-Optimized Excited States: A Versatile Method for Theoretical Photochemistry
Source: J Chem Theory Comput. 2025 Oct 8;21(20):10193–211. doi: 10.1021/acs.jctc.5c01064 (PMC12573764; doi:10.1021/acs.jctc.5c01064)
Supplement: Supplementary file 2 [file ct5c01064_si_002.zip › geometries/azobenzene/azobenzene_cnn132_cnnc085.xyz]

24
Energy:      -572.9635315988 a.u.
 C          -3.39095745       3.14855231      -0.53886546
 C          -3.60167424       1.85297229      -1.00654798
 C          -2.51545151       1.00304222      -1.21805124
 C          -1.22670734       1.44058280      -0.98587232
 C          -1.00882114       2.74904138      -0.51497743
 C          -2.10793874       3.59344837      -0.28234857
 N           0.24242117       3.23305607      -0.15335275
 N           1.27563976       2.53797942      -0.36980931
 C           2.06179918       2.40159603      -1.46101469
 C           1.84120609       3.16326055      -2.63473063
 C           2.75595741       3.11114177      -3.66812342
 C           3.86350638       2.26741702      -3.60523879
 C           4.06369172       1.48717867      -2.46575412
 C           3.19058350       1.55429864      -1.39971798
 H          -1.91991619       4.58693460       0.10176233
 H          -4.23358417       3.80453574      -0.36491693
 H          -0.38213390       0.77943303      -1.12096189
 H          -4.60793839       1.49710639      -1.18225883
 H          -2.68386224      -0.01063808      -1.55775901
 H           3.35413222       0.97341270      -0.50257407
 H           4.56978952       2.23181864      -4.42298365
 H           4.92339088       0.83223653      -2.40604084
 H           0.98931137       3.82753012      -2.67768206
 H           2.60204611       3.73348278      -4.54080036
