# Supplementary material for: Nonorthogonal Configuration Interaction of Constraint-Based Orbital-Optimized Excited States: A Versatile Method for Theoretical Photochemistry
Source: J Chem Theory Comput. 2025 Oct 8;21(20):10193–211. doi: 10.1021/acs.jctc.5c01064 (PMC12573764; doi:10.1021/acs.jctc.5c01064)
Supplement: Supplementary file 2 [file ct5c01064_si_002.zip › geometries/azobenzene/azobenzene_cnn137_cnnc098.xyz]

24
Energy:      -572.9645455279 a.u.
 C          -3.39964117       3.21227099       0.09039777
 C          -3.60826302       1.98858076      -0.54706476
 C          -2.52553797       1.22615183      -0.97992683
 C          -1.23187138       1.66955403      -0.77051711
 C          -1.02393319       2.91021657      -0.14611935
 C          -2.11424775       3.67733288       0.28832252
 N           0.23135622       3.49769861      -0.07461590
 N           1.24913456       2.82308338      -0.31760691
 C           2.06464933       2.62282182      -1.35913344
 C           1.71825666       3.14957353      -2.63005131
 C           2.47337324       2.80990402      -3.73854292
 C           3.60805515       2.01407648      -3.62108631
 C           3.97610807       1.53595682      -2.36039809
 C           3.22316927       1.82041047      -1.24179167
 H          -1.91818106       4.63214456       0.75679525
 H          -4.24490080       3.79965476       0.42305751
 H          -0.37596655       1.09728697      -1.09838840
 H          -4.61685783       1.63515893      -0.71613614
 H          -2.69707088       0.28321481      -1.48237018
 H           3.49758512       1.43793881      -0.26859524
 H           4.19388332       1.76226488      -4.49394082
 H           4.86096228       0.92085971      -2.25698328
 H           0.83297496       3.76322031      -2.71676475
 H           2.17591341       3.18593405      -4.70966964
