# Supplementary material for: Nonorthogonal Configuration Interaction of Constraint-Based Orbital-Optimized Excited States: A Versatile Method for Theoretical Photochemistry
Source: J Chem Theory Comput. 2025 Oct 8;21(20):10193–211. doi: 10.1021/acs.jctc.5c01064 (PMC12573764; doi:10.1021/acs.jctc.5c01064)
Supplement: Supplementary file 2 [file ct5c01064_si_002.zip › geometries/azobenzene/azobenzene_cnn165_cnnc000.xyz]

24
Energy:      -572.9769831048 a.u.
 C          -2.86966206       4.55997927      -1.66968069
 C          -3.42696506       3.46633272      -2.32140086
 C          -2.65777621       2.33214164      -2.57885568
 C          -1.32799950       2.29120226      -2.19400937
 C          -0.77838369       3.39148507      -1.53788682
 C          -1.54138858       4.51978146      -1.26728226
 N           0.59260744       3.44964382      -1.07092525
 N           1.32803469       2.49371299      -1.22410925
 C           1.85285352       1.30357723      -1.54114798
 C           2.28934304       1.03638667      -2.85841752
 C           2.95467810      -0.14614123      -3.13141367
 C           3.14217528      -1.11506491      -2.15151485
 C           2.66601721      -0.86747758      -0.86638202
 C           2.04818217       0.32529097      -0.54082768
 H          -1.07671879       5.34456375      -0.74382172
 H          -3.47226620       5.43542473      -1.46758014
 H          -0.71896772       1.41958442      -2.39112398
 H          -4.46559531       3.49061029      -2.62411847
 H          -3.10288948       1.48186195      -3.07871230
 H           1.71251644       0.52553750       0.46660580
 H           3.64973442      -2.04088628      -2.38146336
 H           2.80110294      -1.60962078      -0.08944106
 H           2.12915190       1.77661503      -3.62952346
 H           3.31149543      -0.32117097      -4.13883743
