# Supplementary material for: Nonorthogonal Configuration Interaction of Constraint-Based Orbital-Optimized Excited States: A Versatile Method for Theoretical Photochemistry
Source: J Chem Theory Comput. 2025 Oct 8;21(20):10193–211. doi: 10.1021/acs.jctc.5c01064 (PMC12573764; doi:10.1021/acs.jctc.5c01064)
Supplement: Supplementary file 2 [file ct5c01064_si_002.zip › geometries/azobenzene/azobenzene_cnn115_cnnc150.xyz]

24
Energy:      -573.0215361535 a.u.
 C          -3.21820059       2.68033724       0.28434762
 C          -3.35673542       1.33477102      -0.04187082
 C          -2.22955289       0.56507290      -0.32303565
 C          -0.96700254       1.12935314      -0.27100770
 C          -0.82752603       2.48476877       0.05389994
 C          -1.95938006       3.25736747       0.32676043
 N           0.40023934       3.15007858       0.04847025
 N           1.46507825       2.49662935       0.00469181
 C           2.53698021       3.14753811      -0.63656028
 C           2.38786832       4.28929449      -1.43164470
 C           3.48996719       4.81698029      -2.08201537
 C           4.74289068       4.22233441      -1.94611802
 C           4.89108259       3.08604757      -1.15788449
 C           3.79162203       2.54683957      -0.50893970
 H          -1.82400875       4.30389711       0.56412094
 H          -4.09364122       3.27915730       0.49797201
 H          -0.08073738       0.55339301      -0.49608287
 H          -4.34129178       0.88843393      -0.09008573
 H          -2.34213038      -0.47836657      -0.58777007
 H           3.87660645       1.65747733       0.10097209
 H           5.59727790       4.63768895      -2.46426990
 H           5.86181787       2.61942773      -1.05491823
 H           1.40738214       4.72972051      -1.53626209
 H           3.37511405       5.69341780      -2.70669946
