# Supplementary material for: Nonorthogonal Configuration Interaction of Constraint-Based Orbital-Optimized Excited States: A Versatile Method for Theoretical Photochemistry
Source: J Chem Theory Comput. 2025 Oct 8;21(20):10193–211. doi: 10.1021/acs.jctc.5c01064 (PMC12573764; doi:10.1021/acs.jctc.5c01064)
Supplement: Supplementary file 2 [file ct5c01064_si_002.zip › geometries/azobenzene/azobenzene_cnn138_cnnc100.xyz]

24
Energy:      -572.9661018594 a.u.
 C          -3.41304852       3.20742045       0.11604088
 C          -3.63095129       1.97964917      -0.50953171
 C          -2.55462136       1.21588744      -0.95631897
 C          -1.25814430       1.66271859      -0.77252304
 C          -1.04129791       2.90661435      -0.15915829
 C          -2.12441597       3.67543669       0.28880281
 N           0.21635295       3.49590355      -0.10599134
 N           1.22989229       2.82142055      -0.35707675
 C           2.06379716       2.62455556      -1.38470799
 C           1.74429084       3.16061745      -2.65837723
 C           2.51927212       2.82481121      -3.75429089
 C           3.64899859       2.02448322      -3.61952690
 C           3.99081846       1.53753253      -2.35515711
 C           3.21632704       1.81698914      -1.24972934
 H          -1.92140724       4.63339971       0.74795601
 H          -4.25286121       3.79624336       0.45954255
 H          -0.40700033       1.08967864      -1.11153302
 H          -4.64176409       1.62372535      -0.65874669
 H          -2.73339210       0.26947481      -1.44954146
 H           3.46991404       1.42694900      -0.27391435
 H           4.25095959       1.77613013      -4.48234431
 H           4.87149466       0.91891660      -2.23811466
 H           0.86346001       3.77871842      -2.75825135
 H           2.24227658       3.20803406      -4.72863683
