# Supplementary material for: Nonorthogonal Configuration Interaction of Constraint-Based Orbital-Optimized Excited States: A Versatile Method for Theoretical Photochemistry
Source: J Chem Theory Comput. 2025 Oct 8;21(20):10193–211. doi: 10.1021/acs.jctc.5c01064 (PMC12573764; doi:10.1021/acs.jctc.5c01064)
Supplement: Supplementary file 2 [file ct5c01064_si_002.zip › geometries/azobenzene/azobenzene_cnn120_cnnc050.xyz]

24
Energy:      -572.9968594573 a.u.
 C          -2.59870563       4.23740788      -2.07208684
 C          -2.86086814       3.08133122      -2.80073175
 C          -2.03301147       1.97126936      -2.65403497
 C          -0.93397432       2.01618392      -1.81416907
 C          -0.66226120       3.18331245      -1.08916898
 C          -1.51800404       4.28354960      -1.20758664
 N           0.34779953       3.24797795      -0.10369553
 N           1.33916330       2.47782419      -0.16830469
 C           2.06504479       2.36047608      -1.37460810
 C           2.11566234       3.38545227      -2.32786760
 C           2.96530644       3.26987193      -3.41418021
 C           3.75679738       2.13610950      -3.57967579
 C           3.71631366       1.12259676      -2.62716260
 C           2.89043264       1.24067206      -1.52196079
 H          -1.31497180       5.16374907      -0.61216286
 H          -3.24692975       5.09840207      -2.16908503
 H          -0.30301151       1.14813985      -1.69295225
 H          -3.71670378       3.03614677      -3.46069860
 H          -2.25050835       1.06029136      -3.19638005
 H           2.86672295       0.47608222      -0.75689974
 H           4.41658101       2.05516680      -4.43302300
 H           4.34054501       0.24606276      -2.74086499
 H           1.51435255       4.27286915      -2.19681058
 H           3.01575840       4.07354476      -4.13729933
