# Supplementary material for: Nonorthogonal Configuration Interaction of Constraint-Based Orbital-Optimized Excited States: A Versatile Method for Theoretical Photochemistry
Source: J Chem Theory Comput. 2025 Oct 8;21(20):10193–211. doi: 10.1021/acs.jctc.5c01064 (PMC12573764; doi:10.1021/acs.jctc.5c01064)
Supplement: Supplementary file 2 [file ct5c01064_si_002.zip › geometries/azobenzene/azobenzene_cnn115_cnnc170.xyz]

24
Energy:      -573.0304896878 a.u.
 C          -3.21625951       2.68945716       0.10888595
 C          -3.35145844       1.31127510      -0.00977420
 C          -2.21945625       0.50417146      -0.11907147
 C          -0.95656512       1.06848880      -0.10530070
 C          -0.82053927       2.45661091       0.01340719
 C          -1.95325312       3.26325300       0.11688106
 N           0.41240727       3.12572462       0.00751810
 N           1.47373414       2.47515937       0.01919407
 C           2.64386852       3.23600897      -0.21075614
 C           2.64857155       4.58744828      -0.57031223
 C           3.85342928       5.22856051      -0.79783642
 C           5.05759916       4.53739937      -0.66867989
 C           5.05272102       3.19438660      -0.31288340
 C           3.84799150       2.54389857      -0.08736526
 H          -1.81716607       4.33284170       0.20170119
 H          -4.09450347       3.31591190       0.19115404
 H          -0.06589645       0.46258654      -0.19225603
 H          -4.33658693       0.86357492      -0.02326973
 H          -2.33028716      -0.56805585      -0.21690177
 H           3.81362565       1.49772308       0.18542432
 H           5.99490672       5.04656100      -0.85123822
 H           5.98521621       2.65461294      -0.21432840
 H           1.70646934       5.10569236      -0.67015825
 H           3.86074145       6.27318868      -1.08127380
