# Supplementary material for: Nonorthogonal Configuration Interaction of Constraint-Based Orbital-Optimized Excited States: A Versatile Method for Theoretical Photochemistry
Source: J Chem Theory Comput. 2025 Oct 8;21(20):10193–211. doi: 10.1021/acs.jctc.5c01064 (PMC12573764; doi:10.1021/acs.jctc.5c01064)
Supplement: Supplementary file 2 [file ct5c01064_si_002.zip › geometries/azobenzene/azobenzene_cnn140_cnnc020.xyz]

24
Energy:      -573.0017483051 a.u.
 C          -2.63398234       4.56470234      -2.06868985
 C          -3.10912568       3.43028718      -2.71711200
 C          -2.44357769       2.21604598      -2.57084137
 C          -1.29251806       2.13615677      -1.80333515
 C          -0.81027832       3.27896853      -1.16437036
 C          -1.49863181       4.48453576      -1.27555346
 N           0.32205664       3.27338805      -0.27465492
 N           1.24318478       2.47471855      -0.45463371
 C           1.77972589       1.67895984      -1.45713694
 C           1.91007307       2.13117032      -2.77778032
 C           2.61285653       1.37007625      -3.69763089
 C           3.14508619       0.13696201      -3.33401730
 C           2.99771880      -0.31810552      -2.02642236
 C           2.34456023       0.45527574      -1.08175660
 H          -1.12556662       5.34573579      -0.73702343
 H          -3.15674426       5.50670099      -2.16932795
 H          -0.77727902       1.19372468      -1.68833550
 H          -4.00442295       3.48634450      -3.32204176
 H          -2.82558203       1.32824080      -3.05767714
 H           2.26186815       0.13694409      -0.05172227
 H           3.68163037      -0.45901129      -4.05977870
 H           3.41745790      -1.27208344      -1.73526210
 H           1.47763371       3.08092776      -3.06016633
 H           2.73397653       1.73448432      -4.70964959
