# Supplementary material for: Nonorthogonal Configuration Interaction of Constraint-Based Orbital-Optimized Excited States: A Versatile Method for Theoretical Photochemistry
Source: J Chem Theory Comput. 2025 Oct 8;21(20):10193–211. doi: 10.1021/acs.jctc.5c01064 (PMC12573764; doi:10.1021/acs.jctc.5c01064)
Supplement: Supplementary file 2 [file ct5c01064_si_002.zip › geometries/azobenzene/azobenzene_cnn155_cnnc050.xyz]

24
Energy:      -572.9784979902 a.u.
 C          -3.26276154       3.91362286      -1.40142979
 C          -3.38732183       3.07497187      -2.50299075
 C          -2.28755413       2.35088530      -2.96197209
 C          -1.06248777       2.46898060      -2.32861019
 C          -0.94116278       3.31421119      -1.22353981
 C          -2.03992282       4.02898856      -0.75607473
 N           0.26754110       3.47342111      -0.46196630
 N           1.29112547       2.89362037      -0.80804211
 C           2.23992107       2.51257945      -1.68124053
 C           2.52022068       3.29633365      -2.82362683
 C           3.60440747       2.97816137      -3.62286864
 C           4.38237901       1.85367926      -3.36586180
 C           4.07507124       1.05596024      -2.26501005
 C           3.03646201       1.38016488      -1.41327594
 H          -1.91147932       4.66193563       0.11195995
 H          -4.11824334       4.47127842      -1.04422867
 H          -0.20386595       1.91056597      -2.67517825
 H          -4.34223769       2.97713354      -3.00240565
 H          -2.39199352       1.69484498      -3.81621365
 H           2.82039976       0.78152221      -0.53966721
 H           5.21592656       1.60500494      -4.00751644
 H           4.67031271       0.17678282      -2.05368846
 H           1.90654554       4.16108658      -3.03424813
 H           3.83024804       3.60875419      -4.47371393
