# Supplementary material for: Nonorthogonal Configuration Interaction of Constraint-Based Orbital-Optimized Excited States: A Versatile Method for Theoretical Photochemistry
Source: J Chem Theory Comput. 2025 Oct 8;21(20):10193–211. doi: 10.1021/acs.jctc.5c01064 (PMC12573764; doi:10.1021/acs.jctc.5c01064)
Supplement: Supplementary file 2 [file ct5c01064_si_002.zip › geometries/azobenzene/azobenzene_cnn145_cnnc005.xyz]

24
Energy:      -572.9972232462 a.u.
 C          -2.62563491       4.50557150      -2.08945203
 C          -3.11549592       3.33184369      -2.65005204
 C          -2.40864066       2.14107520      -2.50313431
 C          -1.20400486       2.12071227      -1.81760688
 C          -0.70907976       3.30318342      -1.26580482
 C          -1.43205413       4.48681974      -1.38234932
 N           0.50631307       3.40596843      -0.48866387
 N           1.38963825       2.56349994      -0.61663737
 C           1.79491414       1.44696783      -1.32199669
 C           2.06188736       1.50922244      -2.69677469
 C           2.63556915       0.42022438      -3.33452118
 C           2.90596262      -0.75034424      -2.63464536
 C           2.62004524      -0.81361940      -1.27341838
 C           2.09087578       0.27904191      -0.60769866
 H          -1.03698260       5.37914683      -0.91507119
 H          -3.17888810       5.42961364      -2.19266734
 H          -0.65957785       1.19576699      -1.70403267
 H          -4.05247479       3.33976861      -3.19123073
 H          -2.80009110       1.22493016      -2.92560298
 H           1.90225285       0.25053134       0.45647731
 H           3.34292400      -1.60045553      -3.14021360
 H           2.83063524      -1.71851992      -0.71823455
 H           1.83266364       2.41440653      -3.24200503
 H           2.85823334       0.48267424      -4.39204365
