# Supplementary material for: Nonorthogonal Configuration Interaction of Constraint-Based Orbital-Optimized Excited States: A Versatile Method for Theoretical Photochemistry
Source: J Chem Theory Comput. 2025 Oct 8;21(20):10193–211. doi: 10.1021/acs.jctc.5c01064 (PMC12573764; doi:10.1021/acs.jctc.5c01064)
Supplement: Supplementary file 2 [file ct5c01064_si_002.zip › geometries/azobenzene/azobenzene_cnn120_cnnc135.xyz]

24
Energy:      -573.0090521900 a.u.
 C          -3.26115229       2.61348211       0.43798501
 C          -3.37794728       1.31241199      -0.04583200
 C          -2.24451715       0.62181312      -0.46830251
 C          -0.99637367       1.21631150      -0.40156450
 C          -0.87924123       2.52858702       0.07872823
 C          -2.02071673       3.22359852       0.49642781
 N           0.32282451       3.22540112       0.06759989
 N           1.40102005       2.61051942      -0.09162570
 C           2.35982570       3.10465769      -0.96762409
 C           2.07070808       4.07938258      -1.93334176
 C           3.04218426       4.44266895      -2.84987449
 C           4.30587437       3.85833332      -2.80704369
 C           4.59570557       2.89503208      -1.84351243
 C           3.62857840       2.51353873      -0.93051067
 H          -1.90521494       4.23824827       0.85275543
 H          -4.14220706       3.15157617       0.76186972
 H          -0.10656886       0.70343360      -0.73736294
 H          -4.35116529       0.84372669      -0.10815710
 H          -2.33989415      -0.38417505      -0.85621678
 H           3.82300688       1.75615601      -0.18326734
 H           5.05753902       4.14192757      -3.53180344
 H           5.57589180       2.43785050      -1.81298617
 H           1.07990171       4.50976444      -1.95835545
 H           2.81564831       5.18149362      -3.60776504
