# Supplementary material for: Nonorthogonal Configuration Interaction of Constraint-Based Orbital-Optimized Excited States: A Versatile Method for Theoretical Photochemistry
Source: J Chem Theory Comput. 2025 Oct 8;21(20):10193–211. doi: 10.1021/acs.jctc.5c01064 (PMC12573764; doi:10.1021/acs.jctc.5c01064)
Supplement: Supplementary file 2 [file ct5c01064_si_002.zip › geometries/azobenzene/azobenzene_cnn145_cnnc105.xyz]

24
Energy:      -572.9686715614 a.u.
 C          -3.34581123       2.54029813       0.60102104
 C          -3.43507673       1.22734148       0.14510233
 C          -2.31098412       0.57961514      -0.36557615
 C          -1.09368102       1.23493640      -0.41392071
 C          -1.01081611       2.55858128       0.03347893
 C          -2.13569922       3.21049135       0.54259162
 N           0.14799863       3.33890074      -0.11706131
 N           1.20945063       2.80807183      -0.44852852
 C           2.07465023       2.62398995      -1.44844171
 C           1.72586605       3.04416637      -2.75705604
 C           2.55957987       2.73665695      -3.81728264
 C           3.77083456       2.08170054      -3.61879187
 C           4.13430651       1.71216069      -2.32312072
 C           3.30575032       1.96030283      -1.24788706
 H          -2.03367035       4.23683211       0.86818293
 H          -4.22172327       3.03752585       0.99549544
 H          -0.20546709       0.75621890      -0.80261877
 H          -4.38432724       0.70899553       0.17975265
 H          -2.39194675      -0.43799604      -0.72461557
 H           3.58103478       1.65665331      -0.24760810
 H           4.41818036       1.85849547      -4.45505664
 H           5.07688512       1.20754630      -2.15252646
 H           0.78604048       3.55579419      -2.90877410
 H           2.26270560       3.03220072      -4.81607857
