# Supplementary material for: Nonorthogonal Configuration Interaction of Constraint-Based Orbital-Optimized Excited States: A Versatile Method for Theoretical Photochemistry
Source: J Chem Theory Comput. 2025 Oct 8;21(20):10193–211. doi: 10.1021/acs.jctc.5c01064 (PMC12573764; doi:10.1021/acs.jctc.5c01064)
Supplement: Supplementary file 2 [file ct5c01064_si_002.zip › geometries/azobenzene/azobenzene_cnn160_cnnc080.xyz]

24
Energy:      -572.9691402736 a.u.
 C          -3.51749601       2.91077906      -0.29512949
 C          -3.69289878       1.82183415      -1.14108347
 C          -2.59197959       1.20618351      -1.73705929
 C          -1.31554907       1.67925867      -1.48974986
 C          -1.14663495       2.77500880      -0.64253596
 C          -2.23948705       3.38870918      -0.04110328
 N           0.13323087       3.34256926      -0.32564964
 N           1.14922764       2.85498632      -0.79277541
 C           2.11520557       2.57255126      -1.66461532
 C           2.09959245       3.18214514      -2.94431271
 C           3.14293976       2.94934520      -3.82190310
 C           4.18912337       2.08986508      -3.50097221
 C           4.18363609       1.46962445      -2.25417122
 C           3.17967587       1.70488187      -1.33356614
 H          -2.06327991       4.23108113       0.61450653
 H          -4.37431951       3.38307101       0.16634411
 H          -0.44707069       1.21425799      -1.93748223
 H          -4.68866098       1.44559345      -1.33568316
 H          -2.73764827       0.35752636      -2.39237883
 H           3.19320787       1.23380372      -0.36102016
 H           4.98950367       1.90894789      -4.20400448
 H           4.98708244       0.79586498      -1.98389283
 H           1.28547641       3.84379751      -3.20403415
 H           3.12592281       3.44379404      -4.78543770
