# Supplementary material for: Nonorthogonal Configuration Interaction of Constraint-Based Orbital-Optimized Excited States: A Versatile Method for Theoretical Photochemistry
Source: J Chem Theory Comput. 2025 Oct 8;21(20):10193–211. doi: 10.1021/acs.jctc.5c01064 (PMC12573764; doi:10.1021/acs.jctc.5c01064)
Supplement: Supplementary file 2 [file ct5c01064_si_002.zip › geometries/azobenzene/azobenzene_cnn130_cnnc040.xyz]

24
Energy:      -573.0023376627 a.u.
 C          -2.72770969       4.42144670      -1.93978980
 C          -3.07943246       3.31104558      -2.69997953
 C          -2.30057452       2.15811139      -2.64270775
 C          -1.16121558       2.11767345      -1.85692291
 C          -0.80112071       3.23818366      -1.10265141
 C          -1.60481409       4.37924988      -1.12837694
 N           0.27820250       3.22487119      -0.17208597
 N           1.25155593       2.47379209      -0.35946600
 C           1.92259459       2.15086519      -1.54228292
 C           1.96824773       3.01945181      -2.64150529
 C           2.78981901       2.72297295      -3.71541267
 C           3.53960581       1.54965755      -3.73009294
 C           3.48723329       0.68371865      -2.64170442
 C           2.70173666       0.98937184      -1.54304286
 H          -1.32988901       5.22122098      -0.50692903
 H          -3.33772611       5.31467495      -1.96939984
 H          -0.56223939       1.21997770      -1.80785506
 H          -3.96656840       3.33490849      -3.31863970
 H          -2.58657205       1.28416492      -3.21335768
 H           2.67813216       0.34861111      -0.67205455
 H           4.17330401       1.32133687      -4.57643998
 H           4.07728981      -0.22332539      -2.64246616
 H           1.38157048       3.92690399      -2.63113449
 H           2.84263004       3.40824444      -4.55154209
