# Supplementary material for: Nonorthogonal Configuration Interaction of Constraint-Based Orbital-Optimized Excited States: A Versatile Method for Theoretical Photochemistry
Source: J Chem Theory Comput. 2025 Oct 8;21(20):10193–211. doi: 10.1021/acs.jctc.5c01064 (PMC12573764; doi:10.1021/acs.jctc.5c01064)
Supplement: Supplementary file 2 [file ct5c01064_si_002.zip › geometries/azobenzene/azobenzene_cnn155_cnnc075.xyz]

24
Energy:      -572.9699457437 a.u.
 C          -3.49303238       3.03764272      -0.59716996
 C          -3.64958156       1.95550166      -1.45571158
 C          -2.53276234       1.29475968      -1.96822516
 C          -1.26018768       1.71696618      -1.62817694
 C          -1.10802064       2.80664610      -0.76800078
 C          -2.21947016       3.46218767      -0.24677288
 N           0.16266598       3.30702121      -0.33709800
 N           1.19562832       2.78302614      -0.73803197
 C           2.14602866       2.51296635      -1.63639799
 C           2.12556965       3.16013929      -2.89695901
 C           3.17306975       2.96761294      -3.77943972
 C           4.21831305       2.09653214      -3.48751271
 C           4.21249608       1.42852894      -2.26477084
 C           3.21034257       1.63478791      -1.33611601
 H          -2.05934612       4.29405991       0.42615893
 H          -4.36181790       3.54453485      -0.19903678
 H          -0.38213429       1.21389570      -2.01087655
 H          -4.64247358       1.61798531      -1.72247810
 H          -2.66336255       0.44995113      -2.63167737
 H           3.22466952       1.13390267      -0.37848416
 H           5.02096922       1.94354688      -4.19477044
 H           5.01604304       0.74516471      -2.02055231
 H           1.30974601       3.82862167      -3.13343048
 H           3.15920736       3.49766824      -4.72385920
