# Supplementary material for: Nonorthogonal Configuration Interaction of Constraint-Based Orbital-Optimized Excited States: A Versatile Method for Theoretical Photochemistry
Source: J Chem Theory Comput. 2025 Oct 8;21(20):10193–211. doi: 10.1021/acs.jctc.5c01064 (PMC12573764; doi:10.1021/acs.jctc.5c01064)
Supplement: Supplementary file 2 [file ct5c01064_si_002.zip › geometries/azobenzene/azobenzene_cnn135_cnnc030.xyz]

24
Energy:      -573.0036909637 a.u.
 C          -2.66139335       4.50162401      -2.02272449
 C          -3.08620232       3.37345790      -2.71593830
 C          -2.38178034       2.17857540      -2.59426610
 C          -1.24246130       2.11273719      -1.80900502
 C          -0.80969571       3.24987028      -1.12414912
 C          -1.53864671       4.43492049      -1.21142954
 N           0.28901880       3.23325461      -0.20379367
 N           1.23886879       2.46210715      -0.38817048
 C           1.84684885       1.89777272      -1.50778851
 C           1.92627448       2.56907316      -2.73571331
 C           2.69406791       2.03847320      -3.75879585
 C           3.34844404       0.82115466      -3.59234954
 C           3.25695111       0.14917281      -2.37668869
 C           2.53244366       0.69216075      -1.32889632
 H          -1.20705098       5.29150253      -0.63947674
 H          -3.21419055       5.42832067      -2.10320247
 H          -0.69819820       1.18454523      -1.71182154
 H          -3.97277966       3.41815038      -3.33437628
 H          -2.72482356       1.29363391      -3.11423344
 H           2.48599855       0.20628121      -0.36390296
 H           3.93786013       0.40692372      -4.39917466
 H           3.77291224      -0.79186467      -2.23829808
 H           1.40554014       3.50728379      -2.86572091
 H           2.77480398       2.57179889      -4.69719400
