# Supplementary material for: Nonorthogonal Configuration Interaction of Constraint-Based Orbital-Optimized Excited States: A Versatile Method for Theoretical Photochemistry
Source: J Chem Theory Comput. 2025 Oct 8;21(20):10193–211. doi: 10.1021/acs.jctc.5c01064 (PMC12573764; doi:10.1021/acs.jctc.5c01064)
Supplement: Supplementary file 2 [file ct5c01064_si_002.zip › geometries/azobenzene/azobenzene_cnn140_cnnc175.xyz]

24
Energy:      -573.0060933010 a.u.
 C          -3.35078518       2.39443826       0.29789078
 C          -3.25028871       1.06396886      -0.09130688
 C          -2.00539740       0.51661736      -0.40077283
 C          -0.86375993       1.29405867      -0.31965458
 C          -0.96814360       2.63088598       0.07203663
 C          -2.21004063       3.18088836       0.37755299
 N           0.13102977       3.50951415       0.17533223
 N           1.27104485       3.09045694      -0.00489566
 C           2.55821508       3.55202436      -0.08522243
 C           2.88277420       4.83520070      -0.55496331
 C           4.21035179       5.20188417      -0.69904680
 C           5.22273693       4.31898618      -0.33346788
 C           4.90186850       3.05517073       0.15586206
 C           3.57939232       2.65906602       0.25975041
 H          -2.25263833       4.22035988       0.67313900
 H          -4.31693793       2.81847634       0.53719649
 H           0.11452971       0.89723807      -0.55219184
 H          -4.13999358       0.45126075      -0.15672359
 H          -1.93385559      -0.51950707      -0.70587174
 H           3.30680063       1.67095050       0.60309198
 H           6.25931768       4.61025582      -0.43931753
 H           5.68952476       2.36824008       0.43601803
 H           2.08078107       5.51040807      -0.82106990
 H           4.46097359       6.18189684      -1.08431562
