# Supplementary material for: Nonorthogonal Configuration Interaction of Constraint-Based Orbital-Optimized Excited States: A Versatile Method for Theoretical Photochemistry
Source: J Chem Theory Comput. 2025 Oct 8;21(20):10193–211. doi: 10.1021/acs.jctc.5c01064 (PMC12573764; doi:10.1021/acs.jctc.5c01064)
Supplement: Supplementary file 2 [file ct5c01064_si_002.zip › geometries/azobenzene/azobenzene_cnn145_cnnc050.xyz]

24
Energy:      -572.9857649163 a.u.
 C          -3.11575265       4.06243495      -1.57341265
 C          -3.26309090       3.12202194      -2.58701769
 C          -2.21740031       2.25098807      -2.88868779
 C          -1.02206066       2.32657953      -2.19515623
 C          -0.87390029       3.27487023      -1.17876056
 C          -1.92789421       4.13113647      -0.86164369
 N           0.28033802       3.37464467      -0.33935278
 N           1.30194439       2.73759544      -0.61571774
 C           2.19378727       2.43269487      -1.59650452
 C           2.37781003       3.28273837      -2.70599268
 C           3.41787177       3.04441454      -3.58730344
 C           4.24205066       1.93336875      -3.43388011
 C           4.03336822       1.07086901      -2.35912411
 C           3.03871115       1.32048222      -1.43244173
 H          -1.79238924       4.83625482      -0.05228451
 H          -3.92982772       4.73323430      -1.33280803
 H          -0.21078896       1.65004556      -2.42340868
 H          -4.19447204       3.05618983      -3.13369429
 H          -2.34004024       1.51063632      -3.66842007
 H           2.89657917       0.67953233      -0.57354287
 H           5.04310989       1.74688159      -4.13572220
 H           4.67102248       0.20588448      -2.23011252
 H           1.72677121       4.13684253      -2.83132982
 H           3.57578294       3.72414920      -4.41509130
