# Supplementary material for: Nonorthogonal Configuration Interaction of Constraint-Based Orbital-Optimized Excited States: A Versatile Method for Theoretical Photochemistry
Source: J Chem Theory Comput. 2025 Oct 8;21(20):10193–211. doi: 10.1021/acs.jctc.5c01064 (PMC12573764; doi:10.1021/acs.jctc.5c01064)
Supplement: Supplementary file 2 [file ct5c01064_si_002.zip › geometries/azobenzene/azobenzene_cnn134_cnnc085.xyz]

24
Energy:      -572.9635775966 a.u.
 C          -3.40396191       3.14156397      -0.50345140
 C          -3.61449093       1.85579363      -0.99635609
 C          -2.52825040       1.01373127      -1.23803039
 C          -1.23875834       1.45109893      -1.00899933
 C          -1.02207740       2.74923033      -0.51354974
 C          -2.11899617       3.58499146      -0.25077007
 N           0.23460862       3.23649647      -0.15808081
 N           1.26559841       2.55281206      -0.39583266
 C           2.06558612       2.40643653      -1.47270332
 C           1.84866739       3.15182219      -2.65789511
 C           2.77397656       3.09557299      -3.68204117
 C           3.88644932       2.26040118      -3.60153135
 C           4.08026997       1.49329295      -2.45221338
 C           3.19860534       1.56631904      -1.39341878
 H          -1.92876380       4.57039035       0.15268805
 H          -4.24699506       3.79056141      -0.30698714
 H          -0.39228995       0.79793001      -1.16960122
 H          -4.62139897       1.50058412      -1.17007483
 H          -2.69739678       0.00773199      -1.59938378
 H           3.35908137       0.99519715      -0.48952034
 H           4.59938896       2.21979432      -4.41315921
 H           4.94283472       0.84352922      -2.37797052
 H           0.99077920       3.80711611      -2.71693067
 H           2.62202372       3.70702230      -4.56280674
