# Supplementary material for: Nonorthogonal Configuration Interaction of Constraint-Based Orbital-Optimized Excited States: A Versatile Method for Theoretical Photochemistry
Source: J Chem Theory Comput. 2025 Oct 8;21(20):10193–211. doi: 10.1021/acs.jctc.5c01064 (PMC12573764; doi:10.1021/acs.jctc.5c01064)
Supplement: Supplementary file 2 [file ct5c01064_si_002.zip › geometries/azobenzene/azobenzene_cnn150_cnnc135.xyz]

24
Energy:      -572.9825445053 a.u.
 C          -3.31558750       2.31784089       0.70446632
 C          -3.34948759       1.13533046      -0.02747280
 C          -2.21248671       0.69409074      -0.70311047
 C          -1.04031070       1.42710494      -0.64372217
 C          -1.01290420       2.61698023       0.08745039
 C          -2.14824647       3.06391280       0.75992811
 N           0.10956260       3.47374974       0.13050752
 N           1.18222207       3.10090072      -0.32721181
 C           2.27492505       3.33965985      -1.06509933
 C           2.22387508       4.25231284      -2.14302595
 C           3.31322133       4.37619112      -2.98799911
 C           4.48833671       3.67127690      -2.74913669
 C           4.55425516       2.80814692      -1.65520621
 C           3.46407073       2.61873892      -0.82942334
 H          -2.09117494       3.99566402       1.30621867
 H          -4.19999604       2.65828820       1.22618271
 H          -0.14353938       1.10838192      -1.15733231
 H          -4.26392982       0.55903366      -0.07933099
 H          -2.24807390      -0.22335906      -1.27608073
 H           3.50158570       1.92758781       0.00091337
 H           5.33899810       3.78625170      -3.40632190
 H           5.46575851       2.25892057      -1.45701145
 H           1.31239583       4.80711700      -2.31597414
 H           3.25024040       5.05161710      -3.83198767
