# Supplementary material for: Nonorthogonal Configuration Interaction of Constraint-Based Orbital-Optimized Excited States: A Versatile Method for Theoretical Photochemistry
Source: J Chem Theory Comput. 2025 Oct 8;21(20):10193–211. doi: 10.1021/acs.jctc.5c01064 (PMC12573764; doi:10.1021/acs.jctc.5c01064)
Supplement: Supplementary file 2 [file ct5c01064_si_002.zip › geometries/azobenzene/azobenzene_cnn141_cnnc095.xyz]

24
Energy:      -572.9626182217 a.u.
 C          -3.41946090       3.20109770       0.11127016
 C          -3.62571429       1.96433960      -0.49566002
 C          -2.54422416       1.20016935      -0.93341210
 C          -1.25276360       1.66209023      -0.75801304
 C          -1.04939754       2.91284917      -0.16094957
 C          -2.13159393       3.68042775       0.27655585
 N           0.21259807       3.52358594      -0.09327157
 N           1.22855322       2.87650069      -0.37362629
 C           2.05293521       2.62728983      -1.39739068
 C           1.76145526       3.18520650      -2.66860031
 C           2.54975112       2.85253295      -3.75602658
 C           3.65797920       2.02255207      -3.62410075
 C           3.96350085       1.50605447      -2.36452968
 C           3.18043450       1.78732138      -1.26314149
 H          -1.93134215       4.64487988       0.72327904
 H          -4.26402164       3.78708232       0.44776019
 H          -0.39466692       1.09002749      -1.08265688
 H          -4.63364065       1.59575899      -0.63467931
 H          -2.71762189       0.24441610      -1.41010607
 H           3.41610171       1.37555378      -0.29177461
 H           4.26884785       1.77917539      -4.48178241
 H           4.82569575       0.86257538      -2.24202361
 H           0.90003503       3.82932710      -2.77314736
 H           2.29550989       3.26449594      -4.72510292
