# Supplementary material for: Nonorthogonal Configuration Interaction of Constraint-Based Orbital-Optimized Excited States: A Versatile Method for Theoretical Photochemistry
Source: J Chem Theory Comput. 2025 Oct 8;21(20):10193–211. doi: 10.1021/acs.jctc.5c01064 (PMC12573764; doi:10.1021/acs.jctc.5c01064)
Supplement: Supplementary file 2 [file ct5c01064_si_002.zip › geometries/azobenzene/azobenzene_cnn142_cnnc099.xyz]

24
Energy:      -572.9651082552 a.u.
 C          -3.43341728       3.19088597       0.15231537
 C          -3.65195076       1.95626609      -0.45542959
 C          -2.57877853       1.19731854      -0.92039194
 C          -1.28415364       1.66090271      -0.77173777
 C          -1.06881467       2.90939601      -0.17384218
 C          -2.14358367       3.67247113       0.29071204
 N           0.19259691       3.51888481      -0.13521047
 N           1.20275265       2.86772454      -0.42421718
 C           2.05446559       2.63539161      -1.42719669
 C           1.79015042       3.19349981      -2.70430022
 C           2.59649613       2.85540848      -3.77645254
 C           3.70318069       2.02757906      -3.61829595
 C           3.98706027       1.51628346      -2.35096389
 C           3.18102017       1.79761683      -1.26702757
 H          -1.93679928       4.63585766       0.73668231
 H          -4.27106830       3.77426871       0.51008522
 H          -0.43313475       1.09245707      -1.12026393
 H          -4.66212976       1.58714828      -0.57490276
 H          -2.76016968       0.24358321      -1.39827753
 H           3.39539698       1.38793969      -0.28988279
 H           4.33014702       1.78049040      -4.46328916
 H           4.84847009       0.87555103      -2.21056181
 H           0.93007221       3.83642516      -2.82623792
 H           2.36114120       3.26195975      -4.75244304
