# Supplementary material for: Nonorthogonal Configuration Interaction of Constraint-Based Orbital-Optimized Excited States: A Versatile Method for Theoretical Photochemistry
Source: J Chem Theory Comput. 2025 Oct 8;21(20):10193–211. doi: 10.1021/acs.jctc.5c01064 (PMC12573764; doi:10.1021/acs.jctc.5c01064)
Supplement: Supplementary file 2 [file ct5c01064_si_002.zip › geometries/azobenzene/azobenzene_cnn140_cnnc005.xyz]

24
Energy:      -573.0025876121 a.u.
 C          -2.41470719       4.49001660      -2.31965770
 C          -2.96633664       3.30572153      -2.79485172
 C          -2.40224342       2.08392978      -2.43877355
 C          -1.27413616       2.04157440      -1.63392957
 C          -0.71476690       3.23226172      -1.17147748
 C          -1.30376917       4.45240485      -1.48891029
 N           0.41546428       3.29313600      -0.27360129
 N           1.32822704       2.47464412      -0.37720281
 C           1.73329160       1.42575349      -1.20063555
 C           1.87150588       1.57463111      -2.58582467
 C           2.43896515       0.55407287      -3.33281492
 C           2.82831503      -0.63359615      -2.72260645
 C           2.67570227      -0.78284441      -1.34693741
 C           2.15853725       0.24795615      -0.57963759
 H          -0.87323953       5.35767098      -1.08156933
 H          -2.85958903       5.44054112      -2.58299353
 H          -0.83678126       1.09361250      -1.35732621
 H          -3.84287427       3.33196180      -3.42865153
 H          -2.84439334       1.16105710      -2.79077373
 H           2.07619838       0.16396697       0.49520859
 H           3.25889412      -1.43210630      -3.31148356
 H           2.98529224      -1.70076145      -0.86460661
 H           1.54701573       2.49153610      -3.05791393
 H           2.56441794       0.68088913      -4.40040915
