# Supplementary material for: Nonorthogonal Configuration Interaction of Constraint-Based Orbital-Optimized Excited States: A Versatile Method for Theoretical Photochemistry
Source: J Chem Theory Comput. 2025 Oct 8;21(20):10193–211. doi: 10.1021/acs.jctc.5c01064 (PMC12573764; doi:10.1021/acs.jctc.5c01064)
Supplement: Supplementary file 2 [file ct5c01064_si_002.zip › geometries/azobenzene/azobenzene_cnn165_cnnc175.xyz]

24
Energy:      -572.9755632020 a.u.
 C          -3.31525146       2.10884783       0.36956324
 C          -3.04294798       1.04191098      -0.47822123
 C          -1.74883994       0.83262805      -0.95461667
 C          -0.72675626       1.68871757      -0.58356193
 C          -1.00790646       2.75619943       0.26704540
 C          -2.29444406       2.97234184       0.74407854
 N          -0.02417508       3.69936284       0.70493645
 N           1.13053855       3.57720925       0.35577998
 C           2.43322855       3.74573187       0.13965275
 C           2.88959181       4.66132859      -0.83512721
 C           4.24336386       4.74696625      -1.11045570
 C           5.17794656       3.99762974      -0.40421184
 C           4.72562268       3.12580557       0.58321909
 C           3.37839895       2.96950050       0.84935676
 H          -2.46840350       3.81376011       1.40119491
 H          -4.32007322       2.26729506       0.73746843
 H           0.28673405       1.54939323      -0.93620827
 H          -3.83844445       0.36903464      -0.77058100
 H          -1.54518887      -0.00054297      -1.61448512
 H           3.03319011       2.27222819       1.59937389
 H           6.23325603       4.08751640      -0.61825906
 H           5.43570151       2.53200597       1.14527611
 H           2.17012343       5.25944687      -1.37584670
 H           4.57223521       5.43842220      -1.87632084
