# Supplementary material for: Nonorthogonal Configuration Interaction of Constraint-Based Orbital-Optimized Excited States: A Versatile Method for Theoretical Photochemistry
Source: J Chem Theory Comput. 2025 Oct 8;21(20):10193–211. doi: 10.1021/acs.jctc.5c01064 (PMC12573764; doi:10.1021/acs.jctc.5c01064)
Supplement: Supplementary file 2 [file ct5c01064_si_002.zip › geometries/azobenzene/azobenzene_cnn142_cnnc088.xyz]

24
Energy:      -572.9628448635 a.u.
 C          -3.44196159       3.10401919      -0.14563008
 C          -3.65996386       1.85114117      -0.70912603
 C          -2.58174119       1.05016309      -1.09054552
 C          -1.28767814       1.50155953      -0.91847420
 C          -1.06954833       2.76536946      -0.35635346
 C          -2.14660708       3.55973643       0.04103201
 N           0.21476536       3.30578529      -0.11315908
 N           1.22744333       2.66962582      -0.44121726
 C           2.06229862       2.46871788      -1.47293006
 C           1.80383108       3.09559615      -2.71748366
 C           2.72032242       2.97439594      -3.74611447
 C           3.86538515       2.19480461      -3.61211146
 C           4.09630982       1.54660667      -2.40005957
 C           3.22529264       1.68109821      -1.33616004
 H          -1.93788165       4.52218156       0.48865934
 H          -4.28107145       3.71741223       0.15385986
 H          -0.43707742       0.89284776      -1.19439015
 H          -4.67075817       1.48784453      -0.84026203
 H          -2.76189034       0.07244085      -1.51768370
 H           3.42056493       1.19295031      -0.39158016
 H           4.56528047       2.09973709      -4.43009414
 H           4.98156478       0.93552794      -2.27640445
 H           0.91497854       3.70076351      -2.82809646
 H           2.52583207       3.49294477      -4.67708521
