# Supplementary material for: Nonorthogonal Configuration Interaction of Constraint-Based Orbital-Optimized Excited States: A Versatile Method for Theoretical Photochemistry
Source: J Chem Theory Comput. 2025 Oct 8;21(20):10193–211. doi: 10.1021/acs.jctc.5c01064 (PMC12573764; doi:10.1021/acs.jctc.5c01064)
Supplement: Supplementary file 2 [file ct5c01064_si_002.zip › geometries/azobenzene/azobenzene_cnn140_cnnc055.xyz]

24
Energy:      -572.9864269547 a.u.
 C          -3.12548717       3.88846207      -1.56686228
 C          -3.28754160       2.84589677      -2.47298810
 C          -2.24833882       1.94228778      -2.68828179
 C          -1.04536258       2.08594736      -2.02000341
 C          -0.88108914       3.13694752      -1.11119228
 C          -1.93154120       4.02646844      -0.87741389
 N           0.27223850       3.30238204      -0.29351997
 N           1.29963632       2.64765786      -0.53000303
 C           2.16852263       2.39787416      -1.55352622
 C           2.25359478       3.25175053      -2.67100152
 C           3.26893787       3.07418707      -3.59380596
 C           4.16864642       2.01901120      -3.46789638
 C           4.06168709       1.15267096      -2.38143691
 C           3.08872687       1.34422880      -1.41845503
 H          -1.78794637       4.81250069      -0.14817776
 H          -3.93429470       4.58515177      -1.39099282
 H          -0.24097057       1.38220713      -2.17961291
 H          -4.22526240       2.72540807      -2.99888790
 H          -2.38246283       1.12120420      -3.38028498
 H           3.02132332       0.70278585      -0.55075509
 H           4.95201949       1.88063653      -4.20031729
 H           4.76010193       0.33292958      -2.27424730
 H           1.54683320       4.06382406      -2.77122942
 H           3.35141896       3.75738956      -4.42955775
