# Supplementary material for: Nonorthogonal Configuration Interaction of Constraint-Based Orbital-Optimized Excited States: A Versatile Method for Theoretical Photochemistry
Source: J Chem Theory Comput. 2025 Oct 8;21(20):10193–211. doi: 10.1021/acs.jctc.5c01064 (PMC12573764; doi:10.1021/acs.jctc.5c01064)
Supplement: Supplementary file 2 [file ct5c01064_si_002.zip › geometries/azobenzene/azobenzene_cnn155_cnnc030.xyz]

24
Energy:      -572.9839798908 a.u.
 C          -3.16291942       4.31064046      -1.46272667
 C          -3.46792096       3.35095414      -2.42074695
 C          -2.50885854       2.41578172      -2.80622685
 C          -1.24334799       2.44186095      -2.24435460
 C          -0.94030219       3.40937731      -1.28452043
 C          -1.89980430       4.33569014      -0.88872925
 N           0.32501004       3.50595215      -0.59849030
 N           1.25030373       2.76881637      -0.91403826
 C           1.98001625       2.01376789      -1.76633271
 C           2.29412002       2.48294228      -3.05860294
 C           3.18137989       1.77190196      -3.84906807
 C           3.71868569       0.56439423      -3.41597254
 C           3.37463265       0.08374631      -2.15415860
 C           2.53591939       0.79943593      -1.32025148
 H          -1.63352629       5.06082756      -0.13114773
 H          -3.90943368       5.03317470      -1.16085419
 H          -0.49573785       1.71930413      -2.53902335
 H          -4.45427482       3.32478274      -2.86495400
 H          -2.75315355       1.66672307      -3.54802203
 H           2.29734887       0.44564931      -0.32717993
 H           4.39795685       0.00877907      -4.04716444
 H           3.78413764      -0.85539082      -1.80465548
 H           1.86334548       3.41280274      -3.40306162
 H           3.43923308       2.15901563      -4.82682757
