# Supplementary material for: Nonorthogonal Configuration Interaction of Constraint-Based Orbital-Optimized Excited States: A Versatile Method for Theoretical Photochemistry
Source: J Chem Theory Comput. 2025 Oct 8;21(20):10193–211. doi: 10.1021/acs.jctc.5c01064 (PMC12573764; doi:10.1021/acs.jctc.5c01064)
Supplement: Supplementary file 2 [file ct5c01064_si_002.zip › geometries/azobenzene/azobenzene_cnn140_cnnc090.xyz]

24
Energy:      -572.9611716013 a.u.
 C          -3.43473584       3.11845913      -0.17822453
 C          -3.65621167       1.85585752      -0.71823806
 C          -2.58075359       1.03740398      -1.07037985
 C          -1.28527485       1.48099506      -0.89179835
 C          -1.06322624       2.75513928      -0.35412757
 C          -2.13788885       3.56711264       0.01424995
 N           0.22063113       3.29397477      -0.11794116
 N           1.23293715       2.64209349      -0.42126314
 C           2.06703761       2.45909528      -1.45932351
 C           1.79723318       3.09879969      -2.69459058
 C           2.70327157       2.98622714      -3.73373990
 C           3.85174276       2.20918820      -3.61785690
 C           4.09586787       1.55258152      -2.41306778
 C           3.23291932       1.67371168      -1.34076437
 H          -1.92529754       4.53732950       0.44282555
 H          -4.27226495       3.74461840       0.09824487
 H          -0.43562690       0.86066738      -1.14368020
 H          -4.66852304       1.49844126      -0.85400656
 H          -2.76500893       0.05280253      -1.47951938
 H           3.43798495       1.17609348      -0.40317784
 H           4.54375855       2.12262916      -4.44343668
 H           4.98417344       0.94341131      -2.30217055
 H           0.90687462       3.70410379      -2.79131452
 H           2.49807025       3.51253380      -4.65810894
