# Supplementary material for: Nonorthogonal Configuration Interaction of Constraint-Based Orbital-Optimized Excited States: A Versatile Method for Theoretical Photochemistry
Source: J Chem Theory Comput. 2025 Oct 8;21(20):10193–211. doi: 10.1021/acs.jctc.5c01064 (PMC12573764; doi:10.1021/acs.jctc.5c01064)
Supplement: Supplementary file 2 [file ct5c01064_si_002.zip › geometries/azobenzene/azobenzene_cnn135_cnnc045.xyz]

24
Energy:      -572.9963783066 a.u.
 C          -2.90666914       4.31312340      -1.77085072
 C          -3.17005771       3.26771336      -2.64969379
 C          -2.27473598       2.20544793      -2.75260065
 C          -1.10992703       2.19391722      -2.00462030
 C          -0.84083506       3.24920123      -1.12744157
 C          -1.75562758       4.29615222      -0.99917913
 N           0.26683929       3.25681392      -0.23019882
 N           1.26003798       2.54901193      -0.46388133
 C           2.02689920       2.27844829      -1.58293116
 C           2.10478634       3.16917600      -2.66617115
 C           3.02350477       2.94192461      -3.67594946
 C           3.83431892       1.81002627      -3.65448032
 C           3.74142021       0.91614264      -2.59060792
 C           2.86213729       1.15388397      -1.54892819
 H          -1.54327489       5.08349026      -0.28807597
 H          -3.60588239       5.13371355      -1.67859510
 H          -0.42002451       1.36588066      -2.07946436
 H          -4.07742598       3.26917351      -3.23884377
 H          -2.49022021       1.38059120      -3.41924138
 H           2.80665617       0.49171203      -0.69582418
 H           4.54328524       1.63435827      -4.45213534
 H           4.37542448       0.03957729      -2.56412780
 H           1.46700187       4.04182376      -2.68414271
 H           3.10220873       3.64726649      -4.49328490
