# Supplementary material for: Nonorthogonal Configuration Interaction of Constraint-Based Orbital-Optimized Excited States: A Versatile Method for Theoretical Photochemistry
Source: J Chem Theory Comput. 2025 Oct 8;21(20):10193–211. doi: 10.1021/acs.jctc.5c01064 (PMC12573764; doi:10.1021/acs.jctc.5c01064)
Supplement: Supplementary file 2 [file ct5c01064_si_002.zip › geometries/azobenzene/azobenzene_cnn142_cnnc094.xyz]

24
Energy:      -572.9624272523 a.u.
 C          -3.44419008       3.03675666      -0.09546231
 C          -3.61763763       1.81711900      -0.74395669
 C          -2.51488811       1.07666088      -1.17090863
 C          -1.23508795       1.54768266      -0.94401646
 C          -1.06483664       2.78066485      -0.30362775
 C          -2.16620316       3.52355604       0.12374889
 N           0.19177239       3.40160194      -0.16083365
 N           1.22190977       2.78225229      -0.44249849
 C           2.08656701       2.57238709      -1.44290895
 C           1.84628136       3.18825570      -2.69742272
 C           2.69036705       2.92018725      -3.76070088
 C           3.79829492       2.09119608      -3.62114425
 C           4.04725809       1.51175475      -2.37754655
 C           3.21202274       1.73267436      -1.29995560
 H          -1.98905576       4.47487189       0.60701475
 H          -4.30496028       3.60357613       0.23260904
 H          -0.36064142       0.99395368      -1.25733183
 H          -4.61665180       1.44120806      -0.92237049
 H          -2.66350866       0.13298072      -1.67893991
 H           3.40778219       1.27363627      -0.34100139
 H           4.45152475       1.89823476      -4.46015665
 H           4.90735347       0.86697541      -2.24694885
 H           0.98612795       3.83275035      -2.80982162
 H           2.47808980       3.38233320      -4.71722900
