# Supplementary material for: Nonorthogonal Configuration Interaction of Constraint-Based Orbital-Optimized Excited States: A Versatile Method for Theoretical Photochemistry
Source: J Chem Theory Comput. 2025 Oct 8;21(20):10193–211. doi: 10.1021/acs.jctc.5c01064 (PMC12573764; doi:10.1021/acs.jctc.5c01064)
Supplement: Supplementary file 2 [file ct5c01064_si_002.zip › geometries/azobenzene/azobenzene_cnn160_cnnc040.xyz]

24
Energy:      -572.9777526496 a.u.
 C          -3.33178994       4.07407519      -1.28480349
 C          -3.56201668       3.23457520      -2.36809953
 C          -2.52270760       2.47301936      -2.90073641
 C          -1.25232672       2.55217619      -2.35615446
 C          -1.02658380       3.39823005      -1.26945096
 C          -2.06185864       4.15354301      -0.73103751
 N           0.24608392       3.53517449      -0.60608335
 N           1.21418543       2.90705768      -1.00639688
 C           2.08575124       2.33869219      -1.85292435
 C           2.42519898       2.97782236      -3.06703803
 C           3.43249508       2.45302189      -3.85805375
 C           4.07519230       1.26779009      -3.51623837
 C           3.70807909       0.61792322      -2.33971863
 C           2.74501441       1.14260865      -1.49894807
 H          -1.84880774       4.78979552       0.11737907
 H          -4.14057605       4.66176400      -0.87181300
 H          -0.43841252       1.96588683      -2.75993760
 H          -4.55267162       3.16762573      -2.79805337
 H          -2.70939173       1.81912711      -3.74218658
 H           2.48458768       0.65300047      -0.57137869
 H           4.84856140       0.85910286      -4.15101006
 H           4.19584559      -0.30729026      -2.06025430
 H           1.91689316       3.89084004      -3.34362439
 H           3.70331476       2.97156815      -4.76927730
