# Supplementary material for: Nonorthogonal Configuration Interaction of Constraint-Based Orbital-Optimized Excited States: A Versatile Method for Theoretical Photochemistry
Source: J Chem Theory Comput. 2025 Oct 8;21(20):10193–211. doi: 10.1021/acs.jctc.5c01064 (PMC12573764; doi:10.1021/acs.jctc.5c01064)
Supplement: Supplementary file 2 [file ct5c01064_si_002.zip › geometries/azobenzene/azobenzene_cnn155_cnnc145.xyz]

24
Energy:      -572.9812917029 a.u.
 C          -3.31370659       2.26262141       0.63180713
 C          -3.27936126       1.09919274      -0.12877727
 C          -2.10470200       0.71571450      -0.77522054
 C          -0.96372800       1.48999356      -0.65889722
 C          -1.00520470       2.65848944       0.10282780
 C          -2.17567418       3.04799663       0.74639265
 N           0.09288500       3.54925798       0.23067065
 N           1.18237276       3.24360941      -0.22477742
 C           2.36048580       3.48051353      -0.81174034
 C           2.46415127       4.43469833      -1.84906694
 C           3.65667832       4.56962466      -2.53896798
 C           4.78078780       3.83279653      -2.18157222
 C           4.68914539       2.92620056      -1.12615800
 C           3.49814186       2.72500537      -0.45640611
 H          -2.16898009       3.96507619       1.31982039
 H          -4.22684148       2.55777682       1.13110082
 H          -0.03840373       1.21654608      -1.14787521
 H          -4.16912158       0.49068201      -0.22416781
 H          -2.08691544      -0.18875659      -1.36925034
 H           3.41915807       2.00071482       0.34207495
 H           5.71176665       3.95809099      -2.71640475
 H           5.55814517       2.35086369      -0.83325329
 H           1.59348091       5.01773126      -2.11427890
 H           3.71326005       5.28137009      -3.35306006
