# Supplementary material for: Nonorthogonal Configuration Interaction of Constraint-Based Orbital-Optimized Excited States: A Versatile Method for Theoretical Photochemistry
Source: J Chem Theory Comput. 2025 Oct 8;21(20):10193–211. doi: 10.1021/acs.jctc.5c01064 (PMC12573764; doi:10.1021/acs.jctc.5c01064)
Supplement: Supplementary file 2 [file ct5c01064_si_002.zip › geometries/azobenzene/azobenzene_cnn160_cnnc110.xyz]

24
Energy:      -572.9696942960 a.u.
 C          -3.33071473       2.45520670       0.72155818
 C          -3.40934108       1.15357486       0.23925846
 C          -2.30442091       0.55769649      -0.36896065
 C          -1.11920671       1.26070798      -0.49263777
 C          -1.04903336       2.56816691      -0.01113346
 C          -2.14666143       3.16792029       0.59598403
 N           0.10695806       3.39550127      -0.15206122
 N           1.12825166       2.93800373      -0.63213671
 C           2.11469200       2.72305043      -1.49627725
 C           1.99660310       3.21007176      -2.82253319
 C           2.99244554       2.93183956      -3.74107916
 C           4.13541036       2.22193787      -3.38664976
 C           4.26068859       1.77192064      -2.07449525
 C           3.27223312       1.99695631      -1.13517689
 H          -2.04942852       4.18495978       0.95142560
 H          -4.19042340       2.91204235       1.19300953
 H          -0.24539667       0.82166653      -0.95588040
 H          -4.33355449       0.59881553       0.33469916
 H          -2.37554133      -0.45522807      -0.74298556
 H           3.37203403       1.63277535      -0.12249686
 H           4.90939848       2.02389747      -4.11421000
 H           5.14436642       1.22211313      -1.77549179
 H           1.11566867       3.77053123      -3.10094681
 H           2.87490258       3.29561191      -4.75449225
