# Supplementary material for: Nonorthogonal Configuration Interaction of Constraint-Based Orbital-Optimized Excited States: A Versatile Method for Theoretical Photochemistry
Source: J Chem Theory Comput. 2025 Oct 8;21(20):10193–211. doi: 10.1021/acs.jctc.5c01064 (PMC12573764; doi:10.1021/acs.jctc.5c01064)
Supplement: Supplementary file 2 [file ct5c01064_si_002.zip › geometries/azobenzene/azobenzene_cnn155_cnnc025.xyz]

24
Energy:      -572.9849044933 a.u.
 C          -3.10682148       4.38778562      -1.51327650
 C          -3.45162459       3.39568585      -2.42352404
 C          -2.52724148       2.41257596      -2.77229640
 C          -1.25652021       2.42218327      -2.22139157
 C          -0.91341377       3.42240074      -1.30988670
 C          -1.83834889       4.39728777      -0.95064117
 N           0.36218710       3.51242122      -0.63984707
 N           1.26209299       2.73554669      -0.93026520
 C           1.93366705       1.88296315      -1.73992425
 C           2.26336327       2.24979009      -3.06032757
 C           3.09468149       1.43506909      -3.81084688
 C           3.56036735       0.22604937      -3.30546280
 C           3.20125142      -0.15094210      -2.01315244
 C           2.41723538       0.66716049      -1.22090185
 H          -1.54134905       5.14778334      -0.23008307
 H          -3.82642677       5.14791744      -1.23972443
 H          -0.53623924       1.66234564      -2.48852392
 H          -4.44203827       3.38211837      -2.85919817
 H          -2.80236570       1.63883083      -3.47702713
 H           2.16762339       0.39220848      -0.20583225
 H           4.19632520      -0.41024595      -3.90479949
 H           3.55506876      -1.08999251      -1.60715683
 H           1.88803903       3.18149256      -3.46024800
 H           3.36483701       1.74245460      -4.81327228
