# Supplementary material for: Nonorthogonal Configuration Interaction of Constraint-Based Orbital-Optimized Excited States: A Versatile Method for Theoretical Photochemistry
Source: J Chem Theory Comput. 2025 Oct 8;21(20):10193–211. doi: 10.1021/acs.jctc.5c01064 (PMC12573764; doi:10.1021/acs.jctc.5c01064)
Supplement: Supplementary file 2 [file ct5c01064_si_002.zip › geometries/azobenzene/azobenzene_cnn125_cnnc140.xyz]

24
Energy:      -573.0107864999 a.u.
 C          -3.27992006       2.57491065       0.44024522
 C          -3.36830087       1.26962043      -0.03627244
 C          -2.22161690       0.60389142      -0.46398840
 C          -0.98814916       1.22940181      -0.40954118
 C          -0.90070336       2.54505308       0.06385283
 C          -2.05313476       3.21498919       0.48622909
 N           0.28670126       3.27480487       0.05398868
 N           1.37319416       2.69261492      -0.11357744
 C           2.41937656       3.17153344      -0.87932473
 C           2.25187632       4.19545381      -1.82361925
 C           3.30907819       4.54980903      -2.64362006
 C           4.54156547       3.91340211      -2.51641377
 C           4.71173290       2.90625632      -1.56906663
 C           3.65634389       2.52752685      -0.75824828
 H          -1.95801601       4.23397560       0.83606912
 H          -4.17120874       3.09318172       0.76833211
 H          -0.08716100       0.73620954      -0.74524248
 H          -4.33015013       0.77664562      -0.08775174
 H          -2.29580112      -0.40652395      -0.84496456
 H           3.75646418       1.73447439      -0.02985670
 H           5.36317282       4.19183183      -3.16300028
 H           5.66843193       2.40996709      -1.47351200
 H           1.28416808       4.66951423      -1.90972545
 H           3.17671636       5.32488599      -3.38750167
