# Supplementary material for: Nonorthogonal Configuration Interaction of Constraint-Based Orbital-Optimized Excited States: A Versatile Method for Theoretical Photochemistry
Source: J Chem Theory Comput. 2025 Oct 8;21(20):10193–211. doi: 10.1021/acs.jctc.5c01064 (PMC12573764; doi:10.1021/acs.jctc.5c01064)
Supplement: Supplementary file 2 [file ct5c01064_si_002.zip › geometries/azobenzene/azobenzene_cnn142_cnnc098.xyz]

24
Energy:      -572.9644919309 a.u.
 C          -3.43127627       3.19213165       0.14520874
 C          -3.64689452       1.95698357      -0.46219345
 C          -2.57182659       1.19750303      -0.92228174
 C          -1.27801419       1.66158133      -0.76901945
 C          -1.06561266       2.91053956      -0.17136491
 C          -2.14188510       3.67396208       0.28831872
 N           0.19603891       3.52137822      -0.12675618
 N           1.20735725       2.87249156      -0.41603711
 C           2.05370238       2.63448208      -1.42247261
 C           1.78587318       3.19326259      -2.69859131
 C           2.58941023       2.85567710      -3.77304583
 C           3.69527679       2.02594961      -3.61952994
 C           3.98139664       1.51276752      -2.35366744
 C           3.17918974       1.79466326      -1.26681040
 H          -1.93658216       4.63764356       0.73436316
 H          -4.27049717       3.77555990       0.49916627
 H          -0.42531296       1.09281641      -1.11299343
 H          -4.65649715       1.58730828      -0.58489366
 H          -2.75135937       0.24319534      -1.39969322
 H           3.39654598       1.38392837      -0.29076691
 H           4.31965850       1.77931660      -4.46653733
 H           4.84200747       0.87030851      -2.21610745
 H           0.92653956       3.83768816      -2.81773744
 H           2.35171151       3.26417172      -4.74768708
