# Supplementary material for: Nonorthogonal Configuration Interaction of Constraint-Based Orbital-Optimized Excited States: A Versatile Method for Theoretical Photochemistry
Source: J Chem Theory Comput. 2025 Oct 8;21(20):10193–211. doi: 10.1021/acs.jctc.5c01064 (PMC12573764; doi:10.1021/acs.jctc.5c01064)
Supplement: Supplementary file 2 [file ct5c01064_si_002.zip › geometries/azobenzene/azobenzene_cnn155_cnnc180.xyz]

24
Energy:      -572.9790814741 a.u.
 C          -3.39015697       2.27209129       0.00091974
 C          -3.10692950       0.91097117      -0.00020914
 C          -1.78326036       0.47155247      -0.00146138
 C          -0.74717022       1.38876228      -0.00137582
 C          -1.03423131       2.75434719      -0.00008885
 C          -2.35427012       3.19568551       0.00100198
 N          -0.05003650       3.77530753       0.00060524
 N           1.14474619       3.47853189       0.00012585
 C           2.47834016       3.73897489       0.00010027
 C           3.01795382       5.04270491      -0.00102584
 C           4.38745192       5.23565002      -0.00113295
 C           5.24299835       4.13567511       0.00010143
 C           4.72515066       2.84469655       0.00137747
 C           3.35403325       2.64351169       0.00131204
 H          -2.53705590       4.26190134       0.00199513
 H          -4.41742065       2.61204825       0.00181016
 H           0.28958198       1.08156873      -0.00220524
 H          -3.91463907       0.19055382      -0.00022126
 H          -1.56876820      -0.58970887      -0.00243185
 H           2.92587073       1.65148694       0.00220126
 H           6.31470301       4.28637664       0.00011218
 H           5.39344190       1.99378026       0.00238586
 H           2.33580949       5.88234946      -0.00184356
 H           4.79620736       6.23795093      -0.00205270
