# Supplementary material for: Nonorthogonal Configuration Interaction of Constraint-Based Orbital-Optimized Excited States: A Versatile Method for Theoretical Photochemistry
Source: J Chem Theory Comput. 2025 Oct 8;21(20):10193–211. doi: 10.1021/acs.jctc.5c01064 (PMC12573764; doi:10.1021/acs.jctc.5c01064)
Supplement: Supplementary file 2 [file ct5c01064_si_002.zip › geometries/azobenzene/azobenzene_cnn145_cnnc095.xyz]

24
Energy:      -572.9637493594 a.u.
 C          -3.44333691       3.19125034       0.15699036
 C          -3.66111636       1.94633651      -0.42528320
 C          -2.58934328       1.18149111      -0.88724331
 C          -1.29663295       1.65557690      -0.76248523
 C          -1.08324732       2.91226646      -0.18701904
 C          -2.15155817       3.67898215       0.27576093
 N           0.18843411       3.52888464      -0.12977214
 N           1.19359299       2.89756640      -0.45476599
 C           2.04298240       2.62770334      -1.45189885
 C           1.80754234       3.20388715      -2.72593184
 C           2.64270443       2.88503534      -3.78202412
 C           3.73489845       2.03924547      -3.61971185
 C           3.97688142       1.49646677      -2.35903020
 C           3.15109188       1.76979464      -1.28552130
 H          -1.94096271       4.64779566       0.70826675
 H          -4.27978203       3.77704755       0.51344994
 H          -0.44517492       1.08307055      -1.10476915
 H          -4.67038258       1.56821167      -0.52311556
 H          -2.77210195       0.21681536      -1.34194098
 H           3.34244953       1.33876731      -0.31282899
 H           4.38108545       1.80670072      -4.45407113
 H           4.82429655       0.83906316      -2.20968080
 H           0.96093953       3.86274809      -2.85642947
 H           2.43569008       3.32060271      -4.75207484
