# Supplementary material for: Nonorthogonal Configuration Interaction of Constraint-Based Orbital-Optimized Excited States: A Versatile Method for Theoretical Photochemistry
Source: J Chem Theory Comput. 2025 Oct 8;21(20):10193–211. doi: 10.1021/acs.jctc.5c01064 (PMC12573764; doi:10.1021/acs.jctc.5c01064)
Supplement: Supplementary file 2 [file ct5c01064_si_002.zip › geometries/azobenzene/azobenzene_cnn165_cnnc010.xyz]

24
Energy:      -572.9769556477 a.u.
 C          -3.00857121       4.52223808      -1.55103831
 C          -3.50660941       3.46844822      -2.30805941
 C          -2.68374907       2.39596530      -2.65023452
 C          -1.35952660       2.37831214      -2.24476788
 C          -0.86887632       3.43762722      -1.48246176
 C          -1.68637016       4.50285497      -1.12727315
 N           0.48731324       3.50836059      -0.98081593
 N           1.27311102       2.61108447      -1.22261218
 C           1.88273336       1.52256468      -1.70497603
 C           2.34347954       1.48955522      -3.04165776
 C           3.08385271       0.40721211      -3.48364066
 C           3.33253778      -0.68663348      -2.66109065
 C           2.83548677      -0.67090896      -1.36044191
 C           2.13547121       0.41386935      -0.86601280
 H          -1.26773790       5.29636838      -0.52274187
 H          -3.65219652       5.34976885      -1.28402474
 H          -0.70873971       1.55523232      -2.50703348
 H          -4.54051848       3.47513630      -2.62735550
 H          -3.08221417       1.57543462      -3.23236659
 H           1.77878303       0.43174563       0.15391505
 H           3.90049885      -1.53139106      -3.02351834
 H           3.01382168      -1.51413885      -0.70479325
 H           2.13841723       2.32801497      -3.69211526
 H           3.45528312       0.41342895      -4.50095309
