# Supplementary material for: Nonorthogonal Configuration Interaction of Constraint-Based Orbital-Optimized Excited States: A Versatile Method for Theoretical Photochemistry
Source: J Chem Theory Comput. 2025 Oct 8;21(20):10193–211. doi: 10.1021/acs.jctc.5c01064 (PMC12573764; doi:10.1021/acs.jctc.5c01064)
Supplement: Supplementary file 2 [file ct5c01064_si_002.zip › geometries/azobenzene/azobenzene_cnn130_cnnc070.xyz]

24
Energy:      -572.9787456857 a.u.
 C          -3.23517066       3.37185382      -1.26249244
 C          -3.40884356       2.13923711      -1.88628058
 C          -2.33563639       1.25472681      -1.98502742
 C          -1.09247582       1.59845644      -1.48821320
 C          -0.91360377       2.84144834      -0.85942110
 C          -2.00156382       3.71853476      -0.74120127
 N           0.27290871       3.21342566      -0.21378507
 N           1.31495541       2.52431781      -0.36619473
 C           2.11573007       2.36983030      -1.46775482
 C           1.99092667       3.19215140      -2.60636532
 C           2.92911474       3.10981877      -3.61781576
 C           3.96932029       2.18475029      -3.55153827
 C           4.08017091       1.35310254      -2.43837384
 C           3.17628245       1.44810138      -1.39780891
 H          -1.85014848       4.66019957      -0.23081562
 H          -4.06848836       4.05639296      -1.17425763
 H          -0.26524585       0.90558886      -1.54701758
 H          -4.37896311       1.85824875      -2.27358937
 H          -2.47641007       0.28680760      -2.44840871
 H           3.26838786       0.83189191      -0.51398937
 H           4.69648263       2.12611185      -4.34980121
 H           4.89005535       0.63787117      -2.37754442
 H           1.18783115       3.91431667      -2.65210916
 H           2.84905366       3.77045524      -4.47171420
