# Supplementary material for: Nonorthogonal Configuration Interaction of Constraint-Based Orbital-Optimized Excited States: A Versatile Method for Theoretical Photochemistry
Source: J Chem Theory Comput. 2025 Oct 8;21(20):10193–211. doi: 10.1021/acs.jctc.5c01064 (PMC12573764; doi:10.1021/acs.jctc.5c01064)
Supplement: Supplementary file 2 [file ct5c01064_si_002.zip › geometries/azobenzene/azobenzene_cnn130_cnnc055.xyz]

24
Energy:      -572.9921280434 a.u.
 C          -2.93722719       3.97964652      -1.76797119
 C          -3.14297214       2.85454184      -2.56033839
 C          -2.18151974       1.84668481      -2.59498777
 C          -1.01069968       1.96571152      -1.86753407
 C          -0.79927981       3.10074997      -1.07429810
 C          -1.77997574       4.09660297      -1.01636851
 N           0.30179806       3.23591726      -0.19640392
 N           1.31713402       2.52362293      -0.35294594
 C           2.12178755       2.35257981      -1.46783800
 C           2.13242316       3.26870780      -2.53334045
 C           3.07811764       3.14400932      -3.53503090
 C           3.99094522       2.09172419      -3.52237019
 C           3.97013909       1.17389680      -2.47515237
 C           3.05709685       1.30830114      -1.44454177
 H          -1.61181006       4.94961102      -0.37251335
 H          -3.68666029       4.75911253      -1.72785508
 H          -0.27214926       1.17741138      -1.88566553
 H          -4.05571674       2.75174927      -3.13178963
 H          -2.35124224       0.95969991      -3.19145691
 H           3.05022706       0.62587547      -0.60561238
 H           4.72355316       1.99896923      -4.31259373
 H           4.68327619       0.36024788      -2.45496677
 H           1.42337654       4.08443231      -2.54132496
 H           3.10276833       3.87000413      -4.33755009
