# Supplementary material for: Nonorthogonal Configuration Interaction of Constraint-Based Orbital-Optimized Excited States: A Versatile Method for Theoretical Photochemistry
Source: J Chem Theory Comput. 2025 Oct 8;21(20):10193–211. doi: 10.1021/acs.jctc.5c01064 (PMC12573764; doi:10.1021/acs.jctc.5c01064)
Supplement: Supplementary file 2 [file ct5c01064_si_002.zip › geometries/azobenzene/azobenzene_cnn110_cnnc055.xyz]

24
Energy:      -572.9849586902 a.u.
 C          -2.55011164       3.95147931      -2.17851607
 C          -2.81031174       2.69346009      -2.71485230
 C          -1.97853372       1.62445914      -2.39385603
 C          -0.87831327       1.80422839      -1.57379720
 C          -0.60750088       3.07323446      -1.04251593
 C          -1.46914009       4.13800009      -1.33539843
 N           0.39094448       3.28930107      -0.07829732
 N           1.38439628       2.49678431      -0.00203502
 C           2.03781962       2.40477678      -1.27639244
 C           2.10163443       3.48952290      -2.15756267
 C           2.84253043       3.38596426      -3.32320973
 C           3.53309109       2.21655244      -3.62484083
 C           3.50514813       1.15031759      -2.73051116
 C           2.77977278       1.25197118      -1.55579650
 H          -1.26927668       5.10315700      -0.88938181
 H          -3.20120547       4.78445550      -2.40919219
 H          -0.25018966       0.96633867      -1.31158466
 H          -3.66702829       2.54128225      -3.35730796
 H          -2.19451290       0.63721002      -2.78130545
 H           2.76151313       0.43813034      -0.84263505
 H           4.11157869       2.14789821      -4.53631429
 H           4.05664132       0.24496604      -2.94775511
 H           1.59997968       4.41346933      -1.91247283
 H           2.89446427       4.23285064      -3.99491902
