# Supplementary material for: Nonorthogonal Configuration Interaction of Constraint-Based Orbital-Optimized Excited States: A Versatile Method for Theoretical Photochemistry
Source: J Chem Theory Comput. 2025 Oct 8;21(20):10193–211. doi: 10.1021/acs.jctc.5c01064 (PMC12573764; doi:10.1021/acs.jctc.5c01064)
Supplement: Supplementary file 2 [file ct5c01064_si_002.zip › geometries/azobenzene/azobenzene_cnn125_cnnc060.xyz]

24
Energy:      -572.9890803946 a.u.
 C          -2.96622053       3.78626588      -1.71751184
 C          -3.17533619       2.59191970      -2.40096567
 C          -2.19976321       1.59755808      -2.36905762
 C          -1.01331095       1.79515542      -1.68632325
 C          -0.79789762       3.00005645      -1.00115807
 C          -1.79349829       3.98565604      -1.01006886
 N           0.31430784       3.21872131      -0.16876148
 N           1.33190212       2.48705432      -0.27377514
 C           2.10111226       2.35013898      -1.42525061
 C           2.04228885       3.26662083      -2.48852244
 C           2.94705884       3.16761012      -3.52955682
 C           3.89463105       2.14626453      -3.55326445
 C           3.94966190       1.23259275      -2.50392048
 C           3.07236756       1.33864300      -1.43958201
 H          -1.62312410       4.89603364      -0.45105953
 H          -3.72584577       4.55682108      -1.72783112
 H          -0.26622824       1.01575890      -1.64898957
 H          -4.10072307       2.42609531      -2.93595758
 H          -2.37144311       0.65746877      -2.87716341
 H           3.12040053       0.65689529      -0.60127880
 H           4.59722231       2.07690948      -4.37265064
 H           4.69090650       0.44426341      -2.51099198
 H           1.31423937       4.06473268      -2.46593146
 H           2.91644194       3.89331404      -4.33207718
