# Supplementary material for: Nonorthogonal Configuration Interaction of Constraint-Based Orbital-Optimized Excited States: A Versatile Method for Theoretical Photochemistry
Source: J Chem Theory Comput. 2025 Oct 8;21(20):10193–211. doi: 10.1021/acs.jctc.5c01064 (PMC12573764; doi:10.1021/acs.jctc.5c01064)
Supplement: Supplementary file 2 [file ct5c01064_si_002.zip › geometries/azobenzene/azobenzene_cnn138_cnnc099.xyz]

24
Energy:      -572.9652707878 a.u.
 C          -3.40927929       3.20748292       0.10871962
 C          -3.62299240       1.98124284      -0.52119303
 C          -2.54397231       1.21900474      -0.96405414
 C          -1.24894889       1.66615387      -0.77191757
 C          -1.03649872       2.90863533      -0.15434679
 C          -2.12194131       3.67559752       0.28956352
 N           0.22052978       3.49943400      -0.09479057
 N           1.23564971       2.82749527      -0.34631949
 C           2.06343648       2.62504436      -1.37733497
 C           1.73722181       3.15883210      -2.65048545
 C           2.50628414       2.82068853      -3.74976653
 C           3.63612768       2.01974613      -3.62026015
 C           3.98418452       1.53481009      -2.35686563
 C           3.21630098       1.81691036      -1.24749250
 H          -1.92173875       4.63247513       0.75206798
 H          -4.25154520       3.79467590       0.44918669
 H          -0.39545085       1.09432202      -1.10712896
 H          -4.63282679       1.62502661      -0.67654272
 H          -2.71971156       0.27368196      -1.46052095
 H           3.47553134       1.42857905      -0.27246436
 H           4.23330012       1.76975116      -4.48590023
 H           4.86501333       0.91569577      -2.24343064
 H           0.85627787       3.77734618      -2.74674887
 H           2.22399832       3.20267815      -4.72310426
