# Supplementary material for: Nonorthogonal Configuration Interaction of Constraint-Based Orbital-Optimized Excited States: A Versatile Method for Theoretical Photochemistry
Source: J Chem Theory Comput. 2025 Oct 8;21(20):10193–211. doi: 10.1021/acs.jctc.5c01064 (PMC12573764; doi:10.1021/acs.jctc.5c01064)
Supplement: Supplementary file 2 [file ct5c01064_si_002.zip › geometries/azobenzene/azobenzene_cnn170_cnnc065.xyz]

24
Energy:      -572.9695261495 a.u.
 C          -3.49135376       3.29392933      -1.03911353
 C          -3.66708755       2.14947619      -1.81553253
 C          -2.56707053       1.37877908      -2.18815397
 C          -1.29290120       1.75318752      -1.79433053
 C          -1.12155353       2.90823938      -1.02654312
 C          -2.21969371       3.67104642      -0.63024715
 N           0.15402470       3.33443626      -0.53769302
 N           1.16957752       2.93930885      -1.06891238
 C           2.20323224       2.62684909      -1.83519796
 C           2.58981262       3.50034459      -2.87484366
 C           3.71853851       3.20627502      -3.62232051
 C           4.48288104       2.07109136      -3.37831252
 C           4.09704071       1.21613839      -2.34769469
 C           2.98348018       1.47664712      -1.57247485
 H          -2.05630887       4.55001869      -0.01803248
 H          -4.34710335       3.89063429      -0.75097472
 H          -0.42535360       1.16866240      -2.07505720
 H          -4.66117604       1.85644445      -2.12874721
 H          -2.70358317       0.48821382      -2.78790387
 H           2.69560316       0.81178374      -0.77019656
 H           5.35698477       1.85521715      -3.97670699
 H           4.67638302       0.32556142      -2.13979596
 H           1.99813199       4.38206110      -3.07710136
 H           3.99655487       3.88499435      -4.41870322
