# Supplementary material for: Nonorthogonal Configuration Interaction of Constraint-Based Orbital-Optimized Excited States: A Versatile Method for Theoretical Photochemistry
Source: J Chem Theory Comput. 2025 Oct 8;21(20):10193–211. doi: 10.1021/acs.jctc.5c01064 (PMC12573764; doi:10.1021/acs.jctc.5c01064)
Supplement: Supplementary file 2 [file ct5c01064_si_002.zip › geometries/azobenzene/azobenzene_cnn170_cnnc075.xyz]

24
Energy:      -572.9695828818 a.u.
 C          -3.54353200       2.97181154      -0.53042585
 C          -3.70674093       1.82663971      -1.30325704
 C          -2.59448429       1.16244880      -1.81708766
 C          -1.32278345       1.64328682      -1.56410165
 C          -1.16125513       2.79821650      -0.79565538
 C          -2.27143900       3.45360467      -0.26821569
 N           0.10757702       3.34803885      -0.45758413
 N           1.11138688       2.95161338      -1.01897831
 C           2.12722682       2.64650509      -1.81151628
 C           2.37238279       3.41756401      -2.96748830
 C           3.47708923       3.13154449      -3.75292297
 C           4.34857758       2.09581169      -3.43765999
 C           4.09831648       1.33629181      -2.29655258
 C           3.01379453       1.59637507      -1.48105430
 H          -2.11396372       4.33802837       0.33561213
 H          -4.40624571       3.48792102      -0.13141463
 H          -0.44667894       1.14194476      -1.95525607
 H          -4.70035806       1.44896891      -1.50514684
 H          -2.72123175       0.27094936      -2.41686833
 H           2.82968384       1.00744971      -0.59349617
 H           5.20158267       1.88256315      -4.06648014
 H           4.76233417       0.52346918      -2.03241291
 H           1.69300446       4.21809035      -3.22602388
 H           3.64831652       3.73451276      -4.63540303
