# Supplementary material for: Nonorthogonal Configuration Interaction of Constraint-Based Orbital-Optimized Excited States: A Versatile Method for Theoretical Photochemistry
Source: J Chem Theory Comput. 2025 Oct 8;21(20):10193–211. doi: 10.1021/acs.jctc.5c01064 (PMC12573764; doi:10.1021/acs.jctc.5c01064)
Supplement: Supplementary file 2 [file ct5c01064_si_002.zip › geometries/azobenzene/azobenzene_cnn110_cnnc105.xyz]

24
Energy:      -572.9730518399 a.u.
 C          -3.18583349       2.73379810       0.09052720
 C          -3.29335620       1.37313123      -0.21578268
 C          -2.14445313       0.60501174      -0.37007222
 C          -0.89034493       1.16988334      -0.21252828
 C          -0.77607159       2.54604891       0.08503594
 C          -1.94847183       3.31943672       0.23805037
 N           0.42996569       3.17671986       0.08160356
 N           1.52103998       2.48482561       0.11205762
 C           2.11651842       2.48216469      -1.14142294
 C           1.43750777       2.83215505      -2.32475689
 C           2.06565738       2.66252129      -3.54819298
 C           3.35648725       2.15130945      -3.62192145
 C           4.03328165       1.79527521      -2.45262325
 C           3.42396331       1.95879625      -1.22749868
 H          -1.84486106       4.37212511       0.46318973
 H          -4.08036089       3.33152521       0.20704914
 H           0.00998685       0.59183072      -0.35778716
 H          -4.26823468       0.92454170      -0.35136191
 H          -2.22760548      -0.44400777      -0.62384075
 H           3.92363680       1.68212011      -0.30887807
 H           3.82899856       2.01096815      -4.58505694
 H           5.03536688       1.39101493      -2.50911881
 H           0.42578951       3.20015389      -2.26953556
 H           1.53547322       2.91813049      -4.45645500
