# Supplementary material for: Nonorthogonal Configuration Interaction of Constraint-Based Orbital-Optimized Excited States: A Versatile Method for Theoretical Photochemistry
Source: J Chem Theory Comput. 2025 Oct 8;21(20):10193–211. doi: 10.1021/acs.jctc.5c01064 (PMC12573764; doi:10.1021/acs.jctc.5c01064)
Supplement: Supplementary file 2 [file ct5c01064_si_002.zip › geometries/azobenzene/azobenzene_cnn140_cnnc025.xyz]

24
Energy:      -573.0006616506 a.u.
 C          -2.71956543       4.53613366      -1.97525523
 C          -3.15157555       3.41948559      -2.68216456
 C          -2.43098137       2.23002690      -2.61078439
 C          -1.26900610       2.15874758      -1.85950408
 C          -0.83033431       3.28443094      -1.16057290
 C          -1.57246515       4.46287162      -1.19889523
 N           0.30626231       3.27830206      -0.27933076
 N           1.23881601       2.49694563      -0.48118223
 C           1.82616645       1.79088772      -1.51832271
 C           1.95569376       2.33139756      -2.80627983
 C           2.70891733       1.66397149      -3.75800665
 C           3.29315961       0.43595834      -3.46281848
 C           3.14576738      -0.10827062      -2.18960583
 C           2.44126929       0.57172412      -1.21096582
 H          -1.23134207       5.30856631      -0.61641713
 H          -3.28464283       5.45788333      -2.01800311
 H          -0.71165992       1.23518003      -1.80216951
 H          -4.05566500       3.46885347      -3.27445617
 H          -2.77896441       1.35467314      -3.14352715
 H           2.35632019       0.18416824      -0.20512569
 H           3.86938793      -0.08672518      -4.21415531
 H           3.60512221      -1.05869304      -1.95140068
 H           1.48418067       3.27670195      -3.03624969
 H           2.82948900       2.09766914      -4.74241686
