# Supplementary material for: Nonorthogonal Configuration Interaction of Constraint-Based Orbital-Optimized Excited States: A Versatile Method for Theoretical Photochemistry
Source: J Chem Theory Comput. 2025 Oct 8;21(20):10193–211. doi: 10.1021/acs.jctc.5c01064 (PMC12573764; doi:10.1021/acs.jctc.5c01064)
Supplement: Supplementary file 2 [file ct5c01064_si_002.zip › geometries/azobenzene/azobenzene_cnn141_cnnc086.xyz]

24
Energy:      -572.9636446987 a.u.
 C          -3.43564315       3.11049073      -0.16772937
 C          -3.65136696       1.84890391      -0.71338313
 C          -2.57018288       1.04409006      -1.07700198
 C          -1.27707251       1.49946220      -0.90829382
 C          -1.05991046       2.77196353      -0.36293575
 C          -2.14216993       3.56969766       0.01870001
 N           0.22064218       3.30344067      -0.10065718
 N           1.23751918       2.66366886      -0.42300432
 C           2.05484004       2.46059813      -1.46913632
 C           1.79630287       3.09851580      -2.70811333
 C           2.71230900       2.98817652      -3.73784806
 C           3.85343580       2.20074261      -3.61179888
 C           4.08300827       1.53647141      -2.40761766
 C           3.21464384       1.66557607      -1.34163785
 H          -1.93806894       4.53762650       0.45649971
 H          -4.27621136       3.72786855       0.11943762
 H          -0.42673800       0.88439030      -1.17010245
 H          -4.66114562       1.48197826      -0.84158109
 H          -2.74668583       0.05858032      -1.48755113
 H           3.40824360       1.16933222      -0.40091821
 H           4.55367008       2.11318263      -4.43043388
 H           4.96554716       0.91992109      -2.29275026
 H           0.91071608       3.70998255      -2.81069137
 H           2.52200757       3.51860942      -4.66286134
