# Supplementary material for: Nonorthogonal Configuration Interaction of Constraint-Based Orbital-Optimized Excited States: A Versatile Method for Theoretical Photochemistry
Source: J Chem Theory Comput. 2025 Oct 8;21(20):10193–211. doi: 10.1021/acs.jctc.5c01064 (PMC12573764; doi:10.1021/acs.jctc.5c01064)
Supplement: Supplementary file 2 [file ct5c01064_si_002.zip › geometries/azobenzene/azobenzene_cnn137_cnnc088.xyz]

24
Energy:      -572.9613846451 a.u.
 C          -3.42169143       3.13703249      -0.23756901
 C          -3.64549499       1.84884200      -0.71580746
 C          -2.56817004       1.01284749      -1.01494210
 C          -1.27241097       1.46133057      -0.85300044
 C          -1.04456865       2.76159840      -0.37502161
 C          -2.12721690       3.59076795      -0.05465779
 N           0.23064529       3.27839325      -0.10929780
 N           1.24942443       2.60679463      -0.39038527
 C           2.05131383       2.43516650      -1.45678742
 C           1.78832841       3.11344626      -2.67347373
 C           2.69718975       3.03402946      -3.71166019
 C           3.83621056       2.23836250      -3.61694650
 C           4.07193929       1.53461930      -2.43596638
 C           3.20962543       1.63209302      -1.36253669
 H          -1.91994054       4.57864206       0.33420651
 H          -4.25884607       3.77912095       0.00145932
 H          -0.42701035       0.81965877      -1.06058359
 H          -4.65751984       1.48599263      -0.83696800
 H          -2.75007984       0.00641737      -1.36851222
 H           3.40601901       1.10604279      -0.43865813
 H           4.53264820       2.17696413      -4.44127116
 H           4.95369221       0.91279029      -2.34693508
 H           0.90745781       3.73568619      -2.74883574
 H           2.50614538       3.59663099      -4.61725953
