# Supplementary material for: Nonorthogonal Configuration Interaction of Constraint-Based Orbital-Optimized Excited States: A Versatile Method for Theoretical Photochemistry
Source: J Chem Theory Comput. 2025 Oct 8;21(20):10193–211. doi: 10.1021/acs.jctc.5c01064 (PMC12573764; doi:10.1021/acs.jctc.5c01064)
Supplement: Supplementary file 2 [file ct5c01064_si_002.zip › geometries/azobenzene/azobenzene_cnn120_cnnc125.xyz]

24
Energy:      -572.9992028143 a.u.
 C          -3.24975589       2.62311368       0.30773400
 C          -3.33424794       1.28376140      -0.07064374
 C          -2.17700885       0.57361351      -0.37914485
 C          -0.93722128       1.18437537      -0.30315071
 C          -0.85179087       2.53591783       0.06847485
 C          -2.02001218       3.25019295       0.37391917
 N           0.34054257       3.23561332       0.03389514
 N           1.43205374       2.61490931      -0.02671671
 C           2.33039812       2.89317062      -1.04073705
 C           1.95640249       3.58694651      -2.20293546
 C           2.86144047       3.71723272      -3.24209422
 C           4.14261802       3.18269969      -3.13417225
 C           4.51807012       2.50167172      -1.97690119
 C           3.62038579       2.35149652      -0.93688180
 H          -1.93055029       4.29226938       0.64926158
 H          -4.14949258       3.17600937       0.54341901
 H          -0.02965797       0.65523992      -0.55537676
 H          -4.30006393       0.80127851      -0.14080883
 H          -2.24600309      -0.46198902      -0.68631390
 H           3.88306175       1.81331746      -0.03626049
 H           4.84098999       3.28138756      -3.95457052
 H           5.51225653       2.08257041      -1.89482971
 H           0.95231210       3.97921383      -2.27493507
 H           2.56739317       4.23341744      -4.14690049
