# Supplementary material for: Nonorthogonal Configuration Interaction of Constraint-Based Orbital-Optimized Excited States: A Versatile Method for Theoretical Photochemistry
Source: J Chem Theory Comput. 2025 Oct 8;21(20):10193–211. doi: 10.1021/acs.jctc.5c01064 (PMC12573764; doi:10.1021/acs.jctc.5c01064)
Supplement: Supplementary file 2 [file ct5c01064_si_002.zip › geometries/azobenzene/azobenzene_cnn134_cnnc090.xyz]

24
Energy:      -572.9590779889 a.u.
 C          -3.41208989       3.15257422      -0.28727727
 C          -3.64338755       1.84638158      -0.71242339
 C          -2.56999280       0.99000107      -0.96424709
 C          -1.27204471       1.43353436      -0.81078890
 C          -1.03452854       2.75296799      -0.38578621
 C          -2.11703383       3.60323343      -0.11090608
 N           0.23579970       3.26016572      -0.12412382
 N           1.25538605       2.56394674      -0.37296312
 C           2.04822468       2.41858581      -1.45139938
 C           1.78735927       3.12963310      -2.65031099
 C           2.69238941       3.07112468      -3.69247739
 C           3.82740721       2.26665994      -3.61975123
 C           4.06349885       1.53253621      -2.45695123
 C           3.20351373       1.60725379      -1.38058178
 H          -1.90658123       4.60513051       0.23812914
 H          -4.24582412       3.81106642      -0.08350341
 H          -0.43138803       0.77413445      -0.97716224
 H          -4.65722723       1.48625483      -0.82533002
 H          -2.75702215      -0.03022498      -1.27276432
 H           3.39816303       1.05770218      -0.47006257
 H           4.52263315       2.22379354      -4.44632257
 H           4.94294035       0.90520686      -2.38605924
 H           0.91289136       3.76294436      -2.70561077
 H           2.50460330       3.65866319      -4.58273610
