# Supplementary material for: Nonorthogonal Configuration Interaction of Constraint-Based Orbital-Optimized Excited States: A Versatile Method for Theoretical Photochemistry
Source: J Chem Theory Comput. 2025 Oct 8;21(20):10193–211. doi: 10.1021/acs.jctc.5c01064 (PMC12573764; doi:10.1021/acs.jctc.5c01064)
Supplement: Supplementary file 2 [file ct5c01064_si_002.zip › geometries/azobenzene/azobenzene_cnn130_cnnc095.xyz]

24
Energy:      -572.9628050829 a.u.
 C          -3.33859133       3.25171805      -0.02460572
 C          -3.52847628       2.03302356      -0.68394369
 C          -2.43279300       1.25608827      -1.04813518
 C          -1.14656812       1.67271344      -0.75243889
 C          -0.95260094       2.91307804      -0.11014061
 C          -2.06552196       3.69387534       0.26072288
 N           0.29345412       3.46579529       0.02600431
 N           1.32023591       2.75914615      -0.16127850
 C           2.06961357       2.60189434      -1.26276173
 C           1.61083506       3.09408367      -2.51169012
 C           2.29311938       2.76131042      -3.66881458
 C           3.45689050       2.00180295      -3.61977822
 C           3.93568716       1.55351318      -2.38275096
 C           3.26112077       1.83840835      -1.21803935
 H          -1.88865064       4.64211041       0.74952293
 H          -4.19383869       3.85209511       0.25565925
 H          -0.28482802       1.08649289      -1.03424117
 H          -4.52965496       1.70019190      -0.92315759
 H          -2.58570570       0.31893359      -1.56738241
 H           3.61424321       1.48266952      -0.26011597
 H           3.98285285       1.74946635      -4.53010819
 H           4.84366616       0.96585320      -2.34022642
 H           0.69995298       3.67401382      -2.54088061
 H           1.91450799       3.10703218      -4.62254945
