# Supplementary material for: Nonorthogonal Configuration Interaction of Constraint-Based Orbital-Optimized Excited States: A Versatile Method for Theoretical Photochemistry
Source: J Chem Theory Comput. 2025 Oct 8;21(20):10193–211. doi: 10.1021/acs.jctc.5c01064 (PMC12573764; doi:10.1021/acs.jctc.5c01064)
Supplement: Supplementary file 2 [file ct5c01064_si_002.zip › geometries/azobenzene/azobenzene_cnn147_cnnc090.xyz]

24
Energy:      -572.9641801827 a.u.
 C          -3.46521113       3.04911484      -0.04790149
 C          -3.67276181       1.82872598      -0.68091185
 C          -2.59130920       1.07643162      -1.14301443
 C          -1.30162183       1.54378699      -0.97460290
 C          -1.09771575       2.77441484      -0.34408422
 C          -2.17353444       3.52349542       0.12624632
 N           0.18625201       3.35680906      -0.15132917
 N           1.19512587       2.75582026      -0.51643725
 C           2.06975702       2.52619649      -1.50383830
 C           1.84954592       3.12670480      -2.76850805
 C           2.77220775       2.93663304      -3.78181487
 C           3.89962964       2.14123011      -3.60472900
 C           4.10000371       1.53755834      -2.36569618
 C           3.21355637       1.72165900      -1.32084096
 H          -1.96978294       4.46659691       0.61544669
 H          -4.30786639       3.62460430       0.31081998
 H          -0.44511556       0.97713619      -1.31498408
 H          -4.67988674       1.45474916      -0.81107634
 H          -2.76499495       0.12640869      -1.63091071
 H           3.38424352       1.25824191      -0.35932455
 H           4.60555160       1.99766655      -4.41018280
 H           4.97095081       0.91459945      -2.20448445
 H           0.97444944       3.74396125      -2.91440085
 H           2.59621706       3.42072478      -4.73485054
