# Supplementary material for: Nonorthogonal Configuration Interaction of Constraint-Based Orbital-Optimized Excited States: A Versatile Method for Theoretical Photochemistry
Source: J Chem Theory Comput. 2025 Oct 8;21(20):10193–211. doi: 10.1021/acs.jctc.5c01064 (PMC12573764; doi:10.1021/acs.jctc.5c01064)
Supplement: Supplementary file 2 [file ct5c01064_si_002.zip › geometries/azobenzene/azobenzene_cnn120_cnnc040.xyz]

24
Energy:      -573.0033888364 a.u.
 C          -2.51824202       4.38864232      -2.14890248
 C          -2.90397563       3.21146689      -2.78179503
 C          -2.19763513       2.03628396      -2.54185469
 C          -1.09424143       2.03489343      -1.70523601
 C          -0.69647703       3.22197169      -1.08243878
 C          -1.43417960       4.39018252      -1.28603762
 N           0.32930893       3.25566474      -0.10021167
 N           1.29976371       2.46802191      -0.18094931
 C           1.88163760       2.18501739      -1.44577760
 C           1.95121791       3.13819495      -2.46661298
 C           2.66161675       2.85541008      -3.62110214
 C           3.29314771       1.62533194      -3.78165074
 C           3.23827142       0.68396357      -2.75897789
 C           2.55548781       0.97000066      -1.58774936
 H          -1.13810623       5.28949523      -0.76232991
 H          -3.07310461       5.30226488      -2.31720382
 H          -0.55451581       1.11913749      -1.51471387
 H          -3.76210583       3.20358552      -3.44033945
 H          -2.51184361       1.11194776      -3.00884056
 H           2.52751388       0.26204836      -0.77001461
 H           3.84209531       1.41186172      -4.68897190
 H           3.74154412      -0.26754826      -2.86959180
 H           1.47053545       4.09722911      -2.34270936
 H           2.72634632       3.60206214      -4.40182842
