# Supplementary material for: Nonorthogonal Configuration Interaction of Constraint-Based Orbital-Optimized Excited States: A Versatile Method for Theoretical Photochemistry
Source: J Chem Theory Comput. 2025 Oct 8;21(20):10193–211. doi: 10.1021/acs.jctc.5c01064 (PMC12573764; doi:10.1021/acs.jctc.5c01064)
Supplement: Supplementary file 2 [file ct5c01064_si_002.zip › geometries/azobenzene/azobenzene_cnn131_cnnc085.xyz]

24
Energy:      -572.9635163992 a.u.
 C          -3.38400120       3.15171160      -0.55673239
 C          -3.59478781       1.85166528      -1.01241768
 C          -2.50866824       0.99811707      -1.20889255
 C          -1.22036918       1.43563121      -0.97450408
 C          -1.00195725       2.74881610      -0.51527933
 C          -2.10200913       3.59724809      -0.29776358
 N           0.24660403       3.23145023      -0.15054650
 N           1.28083941       2.53093079      -0.35621245
 C           2.06003542       2.39956030      -1.45458286
 C           1.83720980       3.16892500      -2.62260006
 C           2.74607473       3.11830693      -3.66106319
 C           3.85113526       2.27045746      -3.60719276
 C           4.05504799       1.48430545      -2.47240705
 C           3.18669649       1.54889222      -1.40240973
 H          -1.91504684       4.59447022       0.07703078
 H          -4.22637030       3.81094026      -0.39403705
 H          -0.37679388       0.77083464      -1.09688285
 H          -4.60067773       1.49558236      -1.18964755
 H          -2.67674214      -0.01902979      -1.53831916
 H           3.35217878       0.96349942      -0.50853270
 H           4.55362119       2.23697078      -4.42833217
 H           4.91330514       0.82689454      -2.42003684
 H           0.98842676       3.83761062      -2.65738654
 H           2.59073870       3.74562922      -4.52987172
