# Supplementary material for: Nonorthogonal Configuration Interaction of Constraint-Based Orbital-Optimized Excited States: A Versatile Method for Theoretical Photochemistry
Source: J Chem Theory Comput. 2025 Oct 8;21(20):10193–211. doi: 10.1021/acs.jctc.5c01064 (PMC12573764; doi:10.1021/acs.jctc.5c01064)
Supplement: Supplementary file 2 [file ct5c01064_si_002.zip › geometries/azobenzene/azobenzene_cnn138_cnnc093.xyz]

24
Energy:      -572.9607507463 a.u.
 C          -3.41045172       3.05078700      -0.14353057
 C          -3.56812233       1.84476152      -0.82469787
 C          -2.45547483       1.10668010      -1.22646705
 C          -1.18105495       1.56113669      -0.94109544
 C          -1.02459148       2.78344304      -0.27137178
 C          -2.14081457       3.52517567       0.13066594
 N           0.22094850       3.39485793      -0.10870837
 N           1.26036405       2.76027912      -0.35067681
 C           2.09238931       2.56945175      -1.38236753
 C           1.78578223       3.15798910      -2.63639125
 C           2.57828758       2.87455711      -3.73490919
 C           3.70478153       2.06616604      -3.62844957
 C           4.02605251       1.52042555      -2.38425999
 C           3.24053508       1.75303743      -1.27423813
 H          -1.97742042       4.46771124       0.63530868
 H          -4.27945316       3.61657773       0.16403865
 H          -0.30038954       1.00847628      -1.23655484
 H          -4.56226577       1.48182403      -1.05053883
 H          -2.59086007       0.17633177      -1.76206361
 H           3.48786149       1.32003904      -0.31504339
 H           4.31813031       1.86015081      -4.49416400
 H           4.90288717       0.89329926      -2.28286673
 H           0.90833760       3.78298075      -2.72127697
 H           2.31223148       3.30713103      -4.69175134
