# Supplementary material for: Nonorthogonal Configuration Interaction of Constraint-Based Orbital-Optimized Excited States: A Versatile Method for Theoretical Photochemistry
Source: J Chem Theory Comput. 2025 Oct 8;21(20):10193–211. doi: 10.1021/acs.jctc.5c01064 (PMC12573764; doi:10.1021/acs.jctc.5c01064)
Supplement: Supplementary file 2 [file ct5c01064_si_002.zip › geometries/azobenzene/azobenzene_cnn141_cnnc097.xyz]

24
Energy:      -572.9637831136 a.u.
 C          -3.42306159       3.19689494       0.12729182
 C          -3.63407531       1.96355664      -0.48600227
 C          -2.55541196       1.20318469      -0.93588214
 C          -1.26243546       1.66388992      -0.76642786
 C          -1.05422421       2.91157130      -0.16349024
 C          -2.13483476       3.67591987       0.28615365
 N           0.20613495       3.52008489      -0.10837200
 N           1.22038445       2.86876612      -0.38799440
 C           2.05527093       2.63167433      -1.40477657
 C           1.76855093       3.18513326      -2.67920400
 C           2.55920848       2.84697375      -3.76306098
 C           3.66979154       2.02155923      -3.62136894
 C           3.97448866       1.51347291      -2.35756414
 C           3.18609288       1.79671764      -1.26120068
 H          -1.93289410       4.63826891       0.73656184
 H          -4.26524043       3.78089857       0.47317100
 H          -0.40714400       1.09436364      -1.10236267
 H          -4.64295336       1.59636061      -0.62142559
 H          -2.73144306       0.25066755      -1.41813354
 H           3.41795292       1.39044287      -0.28661733
 H           4.28366952       1.77401712      -4.47576716
 H           4.83905556       0.87438152      -2.22944560
 H           0.90493974       3.82541402      -2.78929462
 H           2.30712766       3.25109571      -4.73591758
