# Supplementary material for: Nonorthogonal Configuration Interaction of Constraint-Based Orbital-Optimized Excited States: A Versatile Method for Theoretical Photochemistry
Source: J Chem Theory Comput. 2025 Oct 8;21(20):10193–211. doi: 10.1021/acs.jctc.5c01064 (PMC12573764; doi:10.1021/acs.jctc.5c01064)
Supplement: Supplementary file 2 [file ct5c01064_si_002.zip › geometries/azobenzene/azobenzene_cnn138_cnnc088.xyz]

24
Energy:      -572.9616270785 a.u.
 C          -3.42576987       3.13210807      -0.21957107
 C          -3.64899736       1.85059000      -0.71483904
 C          -2.57191595       1.02011128      -1.03014750
 C          -1.27625423       1.46835431      -0.86593695
 C          -1.04978568       2.76168157      -0.37122323
 C          -2.13074288       3.58515925      -0.03548392
 N           0.22786106       3.28222109      -0.10916763
 N           1.24511966       2.61738643      -0.40009440
 C           2.05385617       2.44031667      -1.45966022
 C           1.79029370       3.10747911      -2.68227397
 C           2.70105349       3.02163765      -3.71858580
 C           3.84262150       2.23097638      -3.61611520
 C           4.07843268       1.53841448      -2.42881170
 C           3.21435914       1.64196762      -1.35704434
 H          -1.92248330       4.56799414       0.36548737
 H          -4.26303627       3.76946725       0.03132816
 H          -0.42998359       0.83231878      -1.08723150
 H          -4.66100212       1.48830712      -0.83818645
 H          -2.75406346       0.01905152      -1.39847242
 H           3.41154244       1.12365950      -0.42898748
 H           4.53983706       2.16405125      -4.43930829
 H           4.96185284       0.91992938      -2.33288443
 H           0.90660284       3.72474772      -2.76486559
 H           2.50829210       3.57533943      -4.62933440
