# Supplementary material for: Nonorthogonal Configuration Interaction of Constraint-Based Orbital-Optimized Excited States: A Versatile Method for Theoretical Photochemistry
Source: J Chem Theory Comput. 2025 Oct 8;21(20):10193–211. doi: 10.1021/acs.jctc.5c01064 (PMC12573764; doi:10.1021/acs.jctc.5c01064)
Supplement: Supplementary file 2 [file ct5c01064_si_002.zip › geometries/azobenzene/azobenzene_cnn130_cnnc120.xyz]

24
Energy:      -572.9892184523 a.u.
 C          -3.29241155       2.54476381       0.45341066
 C          -3.35161150       1.22922469      -0.00531516
 C          -2.19159941       0.58468287      -0.42752654
 C          -0.97207391       1.23791126      -0.38578125
 C          -0.91473281       2.56617345       0.06417564
 C          -2.08404833       3.21475261       0.48574427
 N           0.24657510       3.31863050      -0.00332578
 N           1.34577654       2.75503037      -0.17875966
 C           2.25297739       2.90079968      -1.18201501
 C           1.89185796       3.49515720      -2.40757752
 C           2.78361047       3.47717997      -3.46576735
 C           4.05007199       2.92012953      -3.31427454
 C           4.41945067       2.35916173      -2.09037562
 C           3.53308466       2.33693659      -1.03267277
 H          -2.01322849       4.24111756       0.81919988
 H          -4.19501467       3.04522352       0.77814672
 H          -0.06203817       0.76051316      -0.71949833
 H          -4.30202498       0.71395248      -0.04759792
 H          -2.24328076      -0.43221430      -0.79460968
 H           3.79374191       1.88559291      -0.08528875
 H           4.74138380       2.90900025      -4.14605464
 H           5.40380008       1.92547012      -1.97189466
 H           0.90115264       3.91551417      -2.50900414
 H           2.49277135       3.90550586      -4.41648786
