# Supplementary material for: Nonorthogonal Configuration Interaction of Constraint-Based Orbital-Optimized Excited States: A Versatile Method for Theoretical Photochemistry
Source: J Chem Theory Comput. 2025 Oct 8;21(20):10193–211. doi: 10.1021/acs.jctc.5c01064 (PMC12573764; doi:10.1021/acs.jctc.5c01064)
Supplement: Supplementary file 2 [file ct5c01064_si_002.zip › geometries/azobenzene/azobenzene_cnn138_cnnc084.xyz]

24
Energy:      -572.9646265175 a.u.
 C          -3.42458542       3.12202360      -0.43552442
 C          -3.63063958       1.86048900      -0.98714560
 C          -2.54206953       1.04092402      -1.28932905
 C          -1.25292047       1.47965156      -1.05836805
 C          -1.04324677       2.75250481      -0.50523825
 C          -2.13778871       3.56472117      -0.18294352
 N           0.22241148       3.24933538      -0.15643686
 N           1.25058712       2.59390709      -0.43636250
 C           2.07212586       2.42277785      -1.48887831
 C           1.85963494       3.13191020      -2.69713566
 C           2.79843689       3.05762145      -3.70867605
 C           3.91747876       2.23612457      -3.59562368
 C           4.10318643       1.50146705      -2.42445651
 C           3.21075430       1.59489891      -1.37563855
 H          -1.94661481       4.53091332       0.26449978
 H          -4.27014546       3.75225974      -0.19410131
 H          -0.40146934       0.84753881      -1.27038684
 H          -4.63726012       1.50547432      -1.16384878
 H          -2.70924542       0.05404714      -1.70075247
 H           3.36799738       1.04795107      -0.45642990
 H           4.63815559       2.17842104      -4.39922142
 H           4.96932198       0.85999094      -2.32316781
 H           0.99280686       3.77190796      -2.78585743
 H           2.64757805       3.64255901      -4.60759681
