# Supplementary material for: Nonorthogonal Configuration Interaction of Constraint-Based Orbital-Optimized Excited States: A Versatile Method for Theoretical Photochemistry
Source: J Chem Theory Comput. 2025 Oct 8;21(20):10193–211. doi: 10.1021/acs.jctc.5c01064 (PMC12573764; doi:10.1021/acs.jctc.5c01064)
Supplement: Supplementary file 2 [file ct5c01064_si_002.zip › geometries/azobenzene/azobenzene_cnn115_cnnc165.xyz]

24
Energy:      -573.0290850355 a.u.
 C          -3.21663708       2.68642957       0.16411955
 C          -3.35161797       1.31473165      -0.01711585
 C          -2.22023490       0.51627237      -0.18025286
 C          -0.95784390       1.08176379      -0.15651975
 C          -0.82207574       2.46325756       0.02457881
 C          -1.95495365       3.26211265       0.18035567
 N           0.40954619       3.13245822       0.01940368
 N           1.47189319       2.48190594       0.02039548
 C           2.62694635       3.22371643      -0.31653084
 C           2.60492742       4.53210248      -0.81004561
 C           3.79421311       5.15447112      -1.14643340
 C           5.00903757       4.48762099      -0.99357459
 C           5.03068158       3.18684651      -0.50506581
 C           3.84198360       2.55446896      -0.17100594
 H          -1.81967809       4.32722544       0.31079963
 H          -4.09464047       3.30648599       0.28733432
 H          -0.06772619       0.48274938      -0.28629162
 H          -4.33628211       0.86641821      -0.03973472
 H          -2.33077876      -0.55016174      -0.32864937
 H           3.82827227       1.54004357       0.20431820
 H           5.93373493       4.98102604      -1.26298228
 H           5.97156578       2.66549180      -0.38866257
 H           1.65446093       5.03093161      -0.92816668
 H           3.78033595       6.16453147      -1.53528345
