# Supplementary material for: Nonorthogonal Configuration Interaction of Constraint-Based Orbital-Optimized Excited States: A Versatile Method for Theoretical Photochemistry
Source: J Chem Theory Comput. 2025 Oct 8;21(20):10193–211. doi: 10.1021/acs.jctc.5c01064 (PMC12573764; doi:10.1021/acs.jctc.5c01064)
Supplement: Supplementary file 2 [file ct5c01064_si_002.zip › geometries/azobenzene/azobenzene_cnn145_cnnc165.xyz]

24
Energy:      -572.9979707775 a.u.
 C          -3.33201154       2.33825061       0.44565238
 C          -3.24339458       1.07608553      -0.13010073
 C          -2.01668590       0.60027962      -0.59219923
 C          -0.87975915       1.38045256      -0.47596783
 C          -0.97345198       2.64814972       0.10187059
 C          -2.19716096       3.12874962       0.55906074
 N           0.12048903       3.53330926       0.23484712
 N           1.25148509       3.15481209      -0.04234376
 C           2.52333465       3.55010785      -0.30433047
 C           2.80207605       4.68740174      -1.08376881
 C           4.10974147       4.97409026      -1.44057609
 C           5.15631009       4.18314314      -0.97866321
 C           4.88257719       3.07761740      -0.17453910
 C           3.58012678       2.74064922       0.14333728
 H          -2.23157570       4.11863627       0.99342614
 H          -4.28472572       2.70643367       0.80227143
 H           0.08478740       1.03774403      -0.82431756
 H          -4.12962212       0.46223482      -0.22480050
 H          -1.95538113      -0.38146630      -1.04383053
 H           3.35092591       1.86361810       0.73237995
 H           6.17672469       4.41791372      -1.24950798
 H           5.69391432       2.45905503       0.18645762
 H           1.98013666       5.30284861      -1.42277092
 H           4.31626941       5.83278342      -2.06659651
