# Supplementary material for: Nonorthogonal Configuration Interaction of Constraint-Based Orbital-Optimized Excited States: A Versatile Method for Theoretical Photochemistry
Source: J Chem Theory Comput. 2025 Oct 8;21(20):10193–211. doi: 10.1021/acs.jctc.5c01064 (PMC12573764; doi:10.1021/acs.jctc.5c01064)
Supplement: Supplementary file 2 [file ct5c01064_si_002.zip › geometries/azobenzene/azobenzene_cnn140_cnnc180.xyz]

24

C         -3.3596116941         2.3946719339         0.2361480282
C         -3.2428408955         1.0508672851        -0.0987590774
C         -1.9871397640         0.4981194810        -0.3495864106
C         -0.8514391803         1.2838163970        -0.2653405155
C         -0.9719237277         2.6339054588         0.0726358472
C         -2.2244266403         3.1887063617         0.3208242408
N          0.1211155606         3.5188622284         0.1871559486
N          1.2663461031         3.1045109458         0.0263858413
C          2.5600755430         3.5603307176         0.0381198871
C          2.9150185101         4.8833841818        -0.2718728629
C          4.2497592323         5.2488454947        -0.3132852671
C          5.2378826999         4.3168921429        -0.0061227744
C          4.8870977303         3.0101547198         0.3218626189
C          3.5575323207         2.6221908254         0.3239369967
H         -2.2791724110         4.2377361875         0.5781822718
H         -4.3339693945         2.8228914226         0.4306291331
H          0.1350080056         0.8835189863        -0.4528892250
H         -4.1278279728         0.4315025483        -0.1656033085
H         -1.9025729932        -0.5489303186        -0.6110533484
H          3.2608149724         1.6061481508         0.5430809734
H          6.2802868155         4.6057731851        -0.0319285080
H          5.6565954406         2.2864240275         0.5558759956
H          2.1303348943         5.5936857709        -0.4950610667
H          4.5254068451         6.2627618656        -0.5733354182
