# Supplementary material for: Nonorthogonal Configuration Interaction of Constraint-Based Orbital-Optimized Excited States: A Versatile Method for Theoretical Photochemistry
Source: J Chem Theory Comput. 2025 Oct 8;21(20):10193–211. doi: 10.1021/acs.jctc.5c01064 (PMC12573764; doi:10.1021/acs.jctc.5c01064)
Supplement: Supplementary file 2 [file ct5c01064_si_002.zip › geometries/azobenzene/azobenzene_cnn155_cnnc065.xyz]

24
Energy:      -572.9732761370 a.u.
 C          -3.43816520       3.28817488      -1.00563669
 C          -3.56994228       2.28534964      -1.95934460
 C          -2.44347936       1.61350406      -2.43412588
 C          -1.18588342       1.94616104      -1.96288546
 C          -1.05792518       2.95596942      -1.00648662
 C          -2.18081437       3.62106165      -0.52278005
 N           0.19187536       3.34935735      -0.42421083
 N           1.23347633       2.81319784      -0.78754559
 C           2.19725528       2.50385067      -1.66341349
 C           2.29252151       3.20332601      -2.89074934
 C           3.37249113       2.97570542      -3.72479091
 C           4.33276718       2.01616333      -3.41904726
 C           4.21044600       1.29535340      -2.23252984
 C           3.17667773       1.53725339      -1.34854207
 H          -2.04255586       4.38757707       0.22813534
 H          -4.31422695       3.80443955      -0.63642453
 H          -0.30339896       1.43133191      -2.31818089
 H          -4.55088352       2.01836360      -2.32993622
 H          -2.55406419       0.82993532      -3.17221428
 H           3.10166987       0.99868798      -0.41445304
 H           5.16172013       1.83563575      -4.08863385
 H           4.94754238       0.54341678      -1.98071183
 H           1.54043944       3.93934941      -3.13813167
 H           3.45151695       3.54617454      -4.64195040
