# Supplementary material for: Nonorthogonal Configuration Interaction of Constraint-Based Orbital-Optimized Excited States: A Versatile Method for Theoretical Photochemistry
Source: J Chem Theory Comput. 2025 Oct 8;21(20):10193–211. doi: 10.1021/acs.jctc.5c01064 (PMC12573764; doi:10.1021/acs.jctc.5c01064)
Supplement: Supplementary file 2 [file ct5c01064_si_002.zip › geometries/azobenzene/azobenzene_cnn110_cnnc145.xyz]

24
Energy:      -573.0159056932 a.u.
 C          -3.18192626       2.73299107       0.31794320
 C          -3.36774579       1.40619810      -0.05986909
 C          -2.26859632       0.61009676      -0.37506567
 C          -0.98702577       1.12783299      -0.30553375
 C          -0.79907177       2.46462085       0.07148313
 C          -1.90468633       3.26451576       0.37810632
 N           0.44972749       3.08441796       0.07364507
 N           1.49735265       2.38950117       0.01058462
 C           2.48753129       3.07138656      -0.74388107
 C           2.21510900       4.13523269      -1.61026156
 C           3.24142557       4.68514953      -2.36036004
 C           4.53861986       4.18792636      -2.26161451
 C           4.80945494       3.12295107      -1.40880765
 C           3.78769944       2.56397387      -0.65855127
 H          -1.73382102       4.29598259       0.65538515
 H          -4.03588260       3.35265493       0.55756587
 H          -0.12255921       0.53133937      -0.56020187
 H          -4.36729144       0.99667343      -0.12309070
 H          -2.41751507      -0.41732682      -0.68118604
 H           3.97074795       1.72855815       0.00413829
 H           5.33051738       4.61985811      -2.85935700
 H           5.81414392       2.72831831      -1.33385991
 H           1.20343610       4.50142079      -1.69412564
 H           3.02817599       5.50153640      -3.03826587
