# Supplementary material for: Nonorthogonal Configuration Interaction of Constraint-Based Orbital-Optimized Excited States: A Versatile Method for Theoretical Photochemistry
Source: J Chem Theory Comput. 2025 Oct 8;21(20):10193–211. doi: 10.1021/acs.jctc.5c01064 (PMC12573764; doi:10.1021/acs.jctc.5c01064)
Supplement: Supplementary file 2 [file ct5c01064_si_002.zip › geometries/azobenzene/azobenzene_cnn165_cnnc120.xyz]

24
Energy:      -572.9707515869 a.u.
 C          -3.29827335       2.30974114       0.80704480
 C          -3.31127845       1.04945430       0.22077817
 C          -2.19721125       0.58344554      -0.47737739
 C          -1.06726670       1.37518793      -0.58556560
 C          -1.06417784       2.63918734       0.00162858
 C          -2.17086824       3.11213401       0.69503118
 N           0.03679729       3.55345235      -0.10224587
 N           1.06575395       3.20571177      -0.64597635
 C           2.11491029       3.09036087      -1.45075676
 C           2.08367831       3.68914224      -2.73546347
 C           3.14810903       3.50477772      -3.59872288
 C           4.28252223       2.79447278      -3.21734436
 C           4.32483883       2.24097685      -1.94030516
 C           3.26087034       2.35716779      -1.06549818
 H          -2.12558043       4.10180872       1.12943234
 H          -4.16513050       2.66538280       1.34762687
 H          -0.18709046       1.03774756      -1.11717904
 H          -4.19175336       0.42586794       0.30402387
 H          -2.21834451      -0.39798888      -0.93274218
 H           3.29274160       1.90421649      -0.08479291
 H           5.11288760       2.67439096      -3.89820316
 H           5.19999855       1.68878732      -1.62103910
 H           1.21351940       4.25832525      -3.02927390
 H           3.09453768       3.94645918      -4.58622949
