# Supplementary material for: Nonorthogonal Configuration Interaction of Constraint-Based Orbital-Optimized Excited States: A Versatile Method for Theoretical Photochemistry
Source: J Chem Theory Comput. 2025 Oct 8;21(20):10193–211. doi: 10.1021/acs.jctc.5c01064 (PMC12573764; doi:10.1021/acs.jctc.5c01064)
Supplement: Supplementary file 2 [file ct5c01064_si_002.zip › geometries/azobenzene/azobenzene_cnn170_cnnc020.xyz]

24
Energy:      -572.9672729327 a.u.
 C          -2.89689234       4.62430378      -1.98722536
 C          -3.63908105       3.48688966      -2.29175798
 C          -3.09735056       2.22587214      -2.07426640
 C          -1.81309689       2.09787875      -1.56367882
 C          -1.07285396       3.24039942      -1.28008424
 C          -1.61901100       4.50532372      -1.46342877
 N           0.22747548       3.14485353      -0.65146517
 N           1.08032420       2.43481549      -1.13150119
 C           1.89686815       1.66495461      -1.85899101
 C           2.58056800       2.20902221      -2.96363124
 C           3.52473987       1.43914425      -3.62305119
 C           3.81125326       0.14045249      -3.21943964
 C           3.13599106      -0.38679776      -2.12104311
 C           2.19880037       0.35565531      -1.42812398
 H          -1.03355955       5.37940176      -1.20842044
 H          -3.31536608       5.60767767      -2.15594259
 H          -1.37538959       1.12240446      -1.39402891
 H          -4.63728198       3.58454418      -2.69699974
 H          -3.67124759       1.33852300      -2.30676672
 H           1.68643387      -0.05288069      -0.56881352
 H           4.54386505      -0.45137672      -3.75001051
 H           3.34443918      -1.39686433      -1.79284248
 H           2.35324745       3.21438840      -3.28828993
 H           4.03724468       1.86656468      -4.47511706
