# Supplementary material for: Nonorthogonal Configuration Interaction of Constraint-Based Orbital-Optimized Excited States: A Versatile Method for Theoretical Photochemistry
Source: J Chem Theory Comput. 2025 Oct 8;21(20):10193–211. doi: 10.1021/acs.jctc.5c01064 (PMC12573764; doi:10.1021/acs.jctc.5c01064)
Supplement: Supplementary file 2 [file ct5c01064_si_002.zip › geometries/azobenzene/azobenzene_cnn141_cnnc087.xyz]

24
Energy:      -572.9630566209 a.u.
 C          -3.43687452       3.11158154      -0.16603736
 C          -3.65481934       1.85051129      -0.71176696
 C          -2.57550888       1.04321148      -1.07590646
 C          -1.28156158       1.49583404      -0.90677721
 C          -1.06242396       2.76792632      -0.36177762
 C          -2.14230052       3.56822678       0.02005334
 N           0.21946649       3.30067021      -0.10615169
 N           1.23465197       2.65883572      -0.42703642
 C           2.05752016       2.46012404      -1.46950959
 C           1.79792522       3.09729622      -2.70867651
 C           2.71397257       2.98728860      -3.73856540
 C           3.85726202       2.20324903      -3.61239562
 C           4.08832311       1.54119133      -2.40744661
 C           3.21924240       1.66827203      -1.34159887
 H          -1.93558142       4.53602107       0.45691939
 H          -4.27627792       3.73049108       0.12115683
 H          -0.43182043       0.87997168      -1.16879363
 H          -4.66539169       1.48580043      -0.84023019
 H          -2.75442630       0.05842426      -1.48710612
 H           3.41415996       1.17224683      -0.40103638
 H           4.55729989       2.11630757      -4.43123037
 H           4.97243933       0.92703403      -2.29162004
 H           0.91080580       3.70639218      -2.81190479
 H           2.52160763       3.51636223      -4.66397171
