# Supplementary material for: Nonorthogonal Configuration Interaction of Constraint-Based Orbital-Optimized Excited States: A Versatile Method for Theoretical Photochemistry
Source: J Chem Theory Comput. 2025 Oct 8;21(20):10193–211. doi: 10.1021/acs.jctc.5c01064 (PMC12573764; doi:10.1021/acs.jctc.5c01064)
Supplement: Supplementary file 2 [file ct5c01064_si_002.zip › geometries/azobenzene/azobenzene_cnn135_cnnc120.xyz]

24
Energy:      -572.9856216112 a.u.
 C          -3.30435983       2.50892094       0.51727594
 C          -3.35777240       1.20499260       0.02738085
 C          -2.20188317       0.58739573      -0.44466967
 C          -0.99136208       1.25788116      -0.42162760
 C          -0.94132811       2.57386032       0.05999027
 C          -2.10420138       3.19564745       0.53106577
 N           0.20874241       3.35122801      -0.01812403
 N           1.30561302       2.81597252      -0.24733842
 C           2.24134242       2.93003218      -1.21717639
 C           1.92281297       3.52068544      -2.45859815
 C           2.83864988       3.47169597      -3.49501748
 C           4.09293052       2.89902457      -3.30715999
 C           4.42286632       2.35057768      -2.06617682
 C           3.51101057       2.34994343      -1.03057788
 H          -2.03655877       4.21473756       0.88676153
 H          -4.20395259       2.98747540       0.88088043
 H          -0.08333047       0.80196013      -0.78969375
 H          -4.30144677       0.67634851       0.00096749
 H          -2.25050139      -0.42112299      -0.83446310
 H           3.74408320       1.90551020      -0.07291979
 H           4.80453993       2.86808062      -4.12089881
 H           5.39819843       1.90607118      -1.91652126
 H           0.94343427       3.95917774      -2.58969255
 H           2.57666300       3.89411363      -4.45681660
