# Supplementary material for: Nonorthogonal Configuration Interaction of Constraint-Based Orbital-Optimized Excited States: A Versatile Method for Theoretical Photochemistry
Source: J Chem Theory Comput. 2025 Oct 8;21(20):10193–211. doi: 10.1021/acs.jctc.5c01064 (PMC12573764; doi:10.1021/acs.jctc.5c01064)
Supplement: Supplementary file 2 [file ct5c01064_si_002.zip › geometries/azobenzene/azobenzene_cnn140_cnnc170.xyz]

24
Energy:      -573.0059097445 a.u.
 C          -3.34044495       2.39946232       0.34931013
 C          -3.25952715       1.08022661      -0.08102307
 C          -2.02709008       0.53399441      -0.43820587
 C          -0.87778331       1.30071636      -0.36243064
 C          -0.96268149       2.62645022       0.06977004
 C          -2.19262707       3.17594314       0.42187820
 N           0.14400300       3.49634240       0.15859535
 N           1.27828546       3.06846176      -0.03555532
 C           2.55575926       3.52631916      -0.20790887
 C           2.84415733       4.76367548      -0.80698152
 C           4.15964746       5.12153428      -1.05093627
 C           5.19783081       4.28225348      -0.65707459
 C           4.91333743       3.06712674      -0.03794752
 C           3.60222756       2.67451388       0.16721438
 H          -2.22074739       4.20744242       0.74577886
 H          -4.29719928       2.82273005       0.62493511
 H           0.09111058       0.90412982      -0.63188607
 H          -4.15533524       0.47615897      -0.14323074
 H          -1.97111177      -0.49265623      -0.77666332
 H           3.35780352       1.72014874       0.61233103
 H           6.22492237       4.56774961      -0.84139828
 H           5.72052302       2.41326846       0.26495158
 H           2.02362899       5.40718399      -1.09408342
 H           4.38062094       6.06330394      -1.53667918
