# Supplementary material for: Nonorthogonal Configuration Interaction of Constraint-Based Orbital-Optimized Excited States: A Versatile Method for Theoretical Photochemistry
Source: J Chem Theory Comput. 2025 Oct 8;21(20):10193–211. doi: 10.1021/acs.jctc.5c01064 (PMC12573764; doi:10.1021/acs.jctc.5c01064)
Supplement: Supplementary file 2 [file ct5c01064_si_002.zip › geometries/azobenzene/azobenzene_cnn170_cnnc180.xyz]

24
Energy:      -572.9596389619 a.u.
 C          -3.34537868       2.13552960       0.00014526
 C          -2.91683214       0.81280848       0.00006145
 C          -1.55321989       0.52208853      -0.00017422
 C          -0.62483887       1.54786372      -0.00024047
 C          -1.05474580       2.87521786      -0.00009363
 C          -2.41613455       3.16567808       0.00007677
 N          -0.18938604       4.00359615       0.00001002
 N           1.03076669       3.84313785      -0.00002123
 C           2.37601289       3.90396895      -0.00003016
 C           3.08659597       5.12430483      -0.00013241
 C           4.47028406       5.13727764      -0.00011518
 C           5.17664949       3.93682161       0.00004915
 C           4.49679418       2.72363411       0.00017389
 C           3.11098295       2.70267041       0.00013581
 H          -2.71701368       4.20516068       0.00017394
 H          -4.40284961       2.36487862       0.00028287
 H           0.43809410       1.35049631      -0.00038119
 H          -3.64099478       0.00848698       0.00014052
 H          -1.21974410      -0.50807807      -0.00028449
 H           2.56300569       1.77314135       0.00023971
 H           6.25885601       3.94759062       0.00009264
 H           5.04941599       1.79316586       0.00031269
 H           2.52326286       6.04784791      -0.00022316
 H           5.00276726       6.07948191      -0.00019857
