# Supplementary material for: Nonorthogonal Configuration Interaction of Constraint-Based Orbital-Optimized Excited States: A Versatile Method for Theoretical Photochemistry
Source: J Chem Theory Comput. 2025 Oct 8;21(20):10193–211. doi: 10.1021/acs.jctc.5c01064 (PMC12573764; doi:10.1021/acs.jctc.5c01064)
Supplement: Supplementary file 2 [file ct5c01064_si_002.zip › geometries/azobenzene/azobenzene_cnn160_cnnc090.xyz]

24
Energy:      -572.9681571753 a.u.
 C          -3.49636186       2.92910051       0.15935439
 C          -3.71121702       1.76216841      -0.56478861
 C          -2.64728959       1.11331227      -1.19206657
 C          -1.36766061       1.63028884      -1.09589021
 C          -1.16008079       2.80423763      -0.37139761
 C          -2.21508339       3.45324938       0.25920750
 N           0.12151316       3.43385642      -0.23731825
 N           1.10743113       2.92060019      -0.73582774
 C           2.04566357       2.62572012      -1.63204890
 C           1.96343350       3.18971976      -2.93017131
 C           2.95237235       2.91110902      -3.85604546
 C           4.02138540       2.07241515      -3.55644263
 C           4.08974736       1.51234319      -2.28379638
 C           3.13108167       1.77648236      -1.32302612
 H          -2.00812629       4.35911132       0.81324603
 H          -4.32490286       3.42668442       0.64515746
 H          -0.52507545       1.14306103      -1.56889876
 H          -4.70961097       1.35172534      -0.64071303
 H          -2.82432831       0.20492378      -1.75272427
 H           3.19858438       1.34342529      -0.33518306
 H           4.78156563       1.86176980      -4.29482299
 H           4.91268791       0.85712395      -2.02666869
 H           1.13476159       3.83976858      -3.17206893
 H           2.87719947       3.36107325      -4.83847584
