# Supplementary material for: Nonorthogonal Configuration Interaction of Constraint-Based Orbital-Optimized Excited States: A Versatile Method for Theoretical Photochemistry
Source: J Chem Theory Comput. 2025 Oct 8;21(20):10193–211. doi: 10.1021/acs.jctc.5c01064 (PMC12573764; doi:10.1021/acs.jctc.5c01064)
Supplement: Supplementary file 2 [file ct5c01064_si_002.zip › geometries/azobenzene/azobenzene_cnn170_cnnc060.xyz]

24
Energy:      -572.9696428876 a.u.
 C          -3.44113549       3.52046844      -1.20920883
 C          -3.64348656       2.40836531      -2.02116520
 C          -2.57140953       1.59126184      -2.36937421
 C          -1.29759392       1.88842881      -1.91531251
 C          -1.09814931       3.01123114      -1.11319141
 C          -2.17090867       3.81621682      -0.74234665
 N           0.17816923       3.35143982      -0.55937412
 N           1.19331251       2.94734906      -1.08358539
 C           2.22890571       2.62303569      -1.84451134
 C           2.68226360       3.52416183      -2.83154775
 C           3.81749599       3.21520962      -3.56250517
 C           4.52462077       2.03754346      -3.35186711
 C           4.07433918       1.15507515      -2.37252547
 C           2.95242350       1.43013125      -1.61461640
 H          -1.98808836       4.66873185      -0.10088838
 H          -4.27384417       4.15549097      -0.93825492
 H          -0.45104860       1.26620015      -2.17646406
 H          -4.63706422       2.17665032      -2.38121212
 H          -2.72851760       0.72438643      -2.99743171
 H           2.61435707       0.74413227      -0.85086109
 H           5.40454751       1.81028845      -3.93700559
 H           4.60864675       0.23132512      -2.19145789
 H           2.13496052       4.43921373      -3.00802123
 H           4.14635411       3.91621247      -4.31892145
