# Supplementary material for: Nonorthogonal Configuration Interaction of Constraint-Based Orbital-Optimized Excited States: A Versatile Method for Theoretical Photochemistry
Source: J Chem Theory Comput. 2025 Oct 8;21(20):10193–211. doi: 10.1021/acs.jctc.5c01064 (PMC12573764; doi:10.1021/acs.jctc.5c01064)
Supplement: Supplementary file 2 [file ct5c01064_si_002.zip › geometries/azobenzene/azobenzene_cnn160_cnnc035.xyz]

24
Energy:      -572.9786803809 a.u.
 C          -3.27713166       4.17149834      -1.32921966
 C          -3.54896858       3.28070607      -2.36077052
 C          -2.54331893       2.45285265      -2.85776702
 C          -1.26498392       2.51631447      -2.32962343
 C          -0.99748700       3.41394726      -1.29500104
 C          -1.99925683       4.23592313      -0.79186449
 N           0.28687741       3.54272912      -0.65106248
 N           1.22845666       2.86099284      -1.02499430
 C           2.04956780       2.18415362      -1.84392525
 C           2.40661012       2.71764693      -3.10250195
 C           3.36776021       2.08032123      -3.86814967
 C           3.94514649       0.88512304      -3.45263513
 C           3.55987070       0.34052466      -2.22944991
 C           2.64276224       0.97817650      -1.41557435
 H          -1.75438587       4.91133169       0.01686296
 H          -4.05978407       4.81092546      -0.94352754
 H          -0.47742165       1.87869719      -2.70698105
 H          -4.54584812       3.22566521      -2.77803743
 H          -2.76225288       1.75937626      -3.65898569
 H           2.36913928       0.56981620      -0.45308837
 H           4.68268276       0.38834490      -4.06692143
 H           3.99688011      -0.59086337      -1.89236762
 H           1.94859484       3.63842588      -3.43556496
 H           3.65342091       2.51784072      -4.81660966
