# Supplementary material for: Nonorthogonal Configuration Interaction of Constraint-Based Orbital-Optimized Excited States: A Versatile Method for Theoretical Photochemistry
Source: J Chem Theory Comput. 2025 Oct 8;21(20):10193–211. doi: 10.1021/acs.jctc.5c01064 (PMC12573764; doi:10.1021/acs.jctc.5c01064)
Supplement: Supplementary file 2 [file ct5c01064_si_002.zip › geometries/azobenzene/azobenzene_cnn140_cnnc091.xyz]

24
Energy:      -572.9608292344 a.u.
 C          -3.43382578       3.10645939      -0.17044693
 C          -3.64444905       1.85258138      -0.73382787
 C          -2.56365674       1.04499324      -1.09527248
 C          -1.27158084       1.49063593      -0.89762245
 C          -1.06174165       2.75634547      -0.33805217
 C          -2.13981141       3.55912503       0.03511204
 N           0.21945685       3.31552880      -0.12118698
 N           1.23464601       2.66886007      -0.41231982
 C           2.07519233       2.48020106      -1.44547491
 C           1.79992680       3.11260803      -2.68263091
 C           2.68750684       2.96797288      -3.73454140
 C           3.83141720       2.18482337      -3.62269598
 C           4.08626698       1.54781260      -2.41012515
 C           3.23539177       1.68803412      -1.32977092
 H          -1.93255170       4.52566700       0.47445375
 H          -4.27650136       3.72332519       0.11099980
 H          -0.41530484       0.88257780      -1.15702500
 H          -4.65429391       1.49429103      -0.88545403
 H          -2.74157941       0.06908271      -1.52727680
 H           3.44786458       1.19922918      -0.38920030
 H           4.50980915       2.07694032      -4.45695832
 H           4.97151267       0.93397265      -2.29976845
 H           0.91290928       3.72290535      -2.77747672
 H           2.47108623       3.47929738      -4.66484802
