# Supplementary material for: Nonorthogonal Configuration Interaction of Constraint-Based Orbital-Optimized Excited States: A Versatile Method for Theoretical Photochemistry
Source: J Chem Theory Comput. 2025 Oct 8;21(20):10193–211. doi: 10.1021/acs.jctc.5c01064 (PMC12573764; doi:10.1021/acs.jctc.5c01064)
Supplement: Supplementary file 2 [file ct5c01064_si_002.zip › geometries/azobenzene/azobenzene_cnn137_cnnc091.xyz]

24
Energy:      -572.9593546672 a.u.
 C          -3.42270805       3.14217948      -0.23332332
 C          -3.65299797       1.85909754      -0.72032815
 C          -2.58244028       1.01432697      -1.02198531
 C          -1.28428239       1.45092272      -0.84955091
 C          -1.05125168       2.74628022      -0.36486959
 C          -2.12424008       3.58409390      -0.04332013
 N           0.23001255       3.26913983      -0.12055380
 N           1.24268783       2.59337753      -0.39564399
 C           2.06356362       2.43477844      -1.45043485
 C           1.78762774       3.10295572      -2.66936551
 C           2.69057391       3.02090440      -3.71359173
 C           3.84034215       2.24205246      -3.62112481
 C           4.09033701       1.55421303      -2.43452227
 C           3.23130138       1.64753790      -1.35700921
 H          -1.90696519       4.56865702       0.34851911
 H          -4.25613648       3.78889296       0.00577116
 H          -0.43992311       0.80841469      -1.05958744
 H          -4.66762012       1.50609905      -0.84977435
 H          -2.77299887       0.01328829      -1.38590292
 H           3.44000111       1.12749237      -0.43241297
 H           4.53076968       2.17960460      -4.45027346
 H           4.98011168       0.94400580      -2.34320393
 H           0.89810856       3.71245570      -2.74621050
 H           2.48381699       3.57249935      -4.62271112
