# Supplementary material for: Nonorthogonal Configuration Interaction of Constraint-Based Orbital-Optimized Excited States: A Versatile Method for Theoretical Photochemistry
Source: J Chem Theory Comput. 2025 Oct 8;21(20):10193–211. doi: 10.1021/acs.jctc.5c01064 (PMC12573764; doi:10.1021/acs.jctc.5c01064)
Supplement: Supplementary file 2 [file ct5c01064_si_002.zip › geometries/azobenzene/azobenzene_cnn170_cnnc090.xyz]

24
Energy:      -572.9695843287 a.u.
 C          -3.49478211       2.84664856       0.27135651
 C          -3.70283471       1.66968788      -0.43734870
 C          -2.65313190       1.07479870      -1.13780823
 C          -1.39848400       1.65463565      -1.12945201
 C          -1.19380162       2.83956164      -0.41949609
 C          -2.23754274       3.43255193       0.28361888
 N           0.05671861       3.51772732      -0.34914767
 N           1.02263756       3.07383847      -0.93819415
 C           2.00127822       2.72272516      -1.75780594
 C           2.09822346       3.32569762      -3.03407388
 C           3.13720237       2.97104904      -3.87748071
 C           4.09388469       2.03357166      -3.50696916
 C           3.99349227       1.44181797      -2.24949452
 C           2.97387997       1.76711117      -1.37650157
 H          -2.04004025       4.34745843       0.82640280
 H          -4.30999733       3.30650128       0.81326266
 H          -0.56976344       1.21252905      -1.66754904
 H          -4.68343184       1.21189284      -0.44648222
 H          -2.82033717       0.15967028      -1.68997190
 H           2.90524573       1.30291290      -0.40291843
 H           4.89646204       1.76786089      -4.18011041
 H           4.72608467       0.70789396      -1.93853447
 H           1.35704381       4.05141352      -3.33644975
 H           3.18968374       3.44371408      -4.85026201
