# Supplementary material for: Nonorthogonal Configuration Interaction of Constraint-Based Orbital-Optimized Excited States: A Versatile Method for Theoretical Photochemistry
Source: J Chem Theory Comput. 2025 Oct 8;21(20):10193–211. doi: 10.1021/acs.jctc.5c01064 (PMC12573764; doi:10.1021/acs.jctc.5c01064)
Supplement: Supplementary file 2 [file ct5c01064_si_002.zip › geometries/azobenzene/azobenzene_cnn139_cnnc086.xyz]

24
Energy:      -572.9632447625 a.u.
 C          -3.42724443       3.12298413      -0.20452135
 C          -3.64406342       1.84767615      -0.71806028
 C          -2.56250486       1.02958705      -1.04915426
 C          -1.26905455       1.48413534      -0.88257434
 C          -1.04938177       2.77080458      -0.36891992
 C          -2.13442773       3.58184614      -0.01807763
 N           0.22722668       3.29443412      -0.09797815
 N           1.24696846       2.64119104      -0.40086621
 C           2.05097087       2.44890423      -1.46107538
 C           1.78982592       3.10684815      -2.68898859
 C           2.70096318       3.01044603      -3.72400490
 C           3.83926601       2.21596531      -3.61427012
 C           4.07189233       1.53100818      -2.42188951
 C           3.20829088       1.64700063      -1.35107193
 H          -1.93168113       4.55985718       0.39729710
 H          -4.26765487       3.75122645       0.05866197
 H          -0.42009316       0.85663947      -1.11749171
 H          -4.65406546       1.48070550      -0.84385130
 H          -2.73888820       0.03299520      -1.43215435
 H           3.40311904       1.13636394      -0.41829971
 H           4.53679698       2.14004182      -4.43644099
 H           4.95279399       0.90975100      -2.32117464
 H           0.90767581       3.72556577      -2.77709153
 H           2.51095945       3.55729259      -4.63941226
