# Supplementary material for: Nonorthogonal Configuration Interaction of Constraint-Based Orbital-Optimized Excited States: A Versatile Method for Theoretical Photochemistry
Source: J Chem Theory Comput. 2025 Oct 8;21(20):10193–211. doi: 10.1021/acs.jctc.5c01064 (PMC12573764; doi:10.1021/acs.jctc.5c01064)
Supplement: Supplementary file 2 [file ct5c01064_si_002.zip › geometries/azobenzene/azobenzene_cnn130_cnnc015.xyz]

24
Energy:      -573.0107649880 a.u.
 C          -2.25760219       4.50166543      -2.42916407
 C          -2.85844228       3.32868627      -2.87237694
 C          -2.40285931       2.09885540      -2.40698564
 C          -1.33244908       2.03434035      -1.52877263
 C          -0.72100217       3.21199057      -1.10054394
 C          -1.20702952       4.44576034      -1.52438154
 N           0.32222896       3.21902277      -0.11211524
 N           1.25591166       2.41109138      -0.19231113
 C           1.66523588       1.60178211      -1.27421488
 C           1.73160198       2.07301019      -2.58867269
 C           2.28888125       1.27529191      -3.57521057
 C           2.75099942      -0.00167244      -3.27169438
 C           2.68476948      -0.46717723      -1.96237538
 C           2.17001152       0.33984267      -0.95994520
 H          -0.74621767       5.34791932      -1.14411955
 H          -2.61866832       5.46105419      -2.77573690
 H          -0.97558962       1.08007337      -1.16872929
 H          -3.68973968       3.37204443      -3.56337256
 H          -2.88371607       1.18538048      -2.73166011
 H           2.14846372       0.01259159       0.07075047
 H           3.17510213      -0.62380393      -4.04843059
 H           3.05620883      -1.45369162      -1.71817923
 H           1.36088081       3.05993234      -2.82513817
 H           2.35597027       1.64837011      -4.58889984
