# Supplementary material for: Nonorthogonal Configuration Interaction of Constraint-Based Orbital-Optimized Excited States: A Versatile Method for Theoretical Photochemistry
Source: J Chem Theory Comput. 2025 Oct 8;21(20):10193–211. doi: 10.1021/acs.jctc.5c01064 (PMC12573764; doi:10.1021/acs.jctc.5c01064)
Supplement: Supplementary file 2 [file ct5c01064_si_002.zip › geometries/azobenzene/azobenzene_cnn160_cnnc020.xyz]

24
Energy:      -572.9807504295 a.u.
 C          -3.11107741       4.41693045      -1.47100286
 C          -3.50599706       3.41662830      -2.35142247
 C          -2.60328048       2.42967614      -2.74417824
 C          -1.30496256       2.44154419      -2.26215960
 C          -0.91390774       3.44925958      -1.37959017
 C          -1.81247933       4.43203177      -0.98121751
 N           0.40457504       3.54809898      -0.79707190
 N           1.26304661       2.73209364      -1.08891506
 C           1.91934133       1.77577215      -1.77259326
 C           2.32613040       1.99730076      -3.10548969
 C           3.12809921       1.06395919      -3.74033943
 C           3.49710353      -0.11867506      -3.10863169
 C           3.06296626      -0.34905468      -1.80534224
 C           2.29916313       0.58199488      -1.12615946
 H          -1.47280206       5.19201430      -0.29007713
 H          -3.81399320       5.18071629      -1.16614914
 H          -0.59747900       1.68077539      -2.56118395
 H          -4.51872794       3.40139426      -2.73232921
 H          -2.91728627       1.65241136      -3.42843409
 H           1.98747287       0.41260694      -0.10528546
 H           4.11258177      -0.84581505      -3.61910844
 H           3.33721311      -1.26614269      -1.29950480
 H           2.03086601       2.90970674      -3.60440865
 H           3.45355379       1.25992216      -4.75432555
