# Supplementary material for: Nonorthogonal Configuration Interaction of Constraint-Based Orbital-Optimized Excited States: A Versatile Method for Theoretical Photochemistry
Source: J Chem Theory Comput. 2025 Oct 8;21(20):10193–211. doi: 10.1021/acs.jctc.5c01064 (PMC12573764; doi:10.1021/acs.jctc.5c01064)
Supplement: Supplementary file 2 [file ct5c01064_si_002.zip › geometries/azobenzene/azobenzene_cnn140_cnnc160.xyz]

24
Energy:      -573.0041960719 a.u.
 C          -3.32547496       2.39360761       0.45359810
 C          -3.28444419       1.11037097      -0.08021394
 C          -2.07920696       0.58075617      -0.53961755
 C          -0.91617860       1.32649033      -0.46134144
 C          -0.96126785       2.61660265       0.07344077
 C          -2.16539097       3.15056648       0.52698979
 N           0.15724945       3.46938097       0.14986379
 N           1.27877622       3.03516556      -0.09976802
 C           2.51821227       3.48300994      -0.45251297
 C           2.70385448       4.64919229      -1.21473817
 C           3.97239330       4.98957778      -1.65422944
 C           5.07083431       4.21342998      -1.29708624
 C           4.89081438       3.07419415      -0.51454916
 C           3.62442883       2.69252786      -0.11024279
 H          -2.16454004       4.15596976       0.92558640
 H          -4.26167834       2.80431605       0.80760265
 H           0.03191862       0.94154190      -0.81004961
 H          -4.19122125       0.52337013      -0.14614401
 H          -2.05473025      -0.41631592      -0.96015634
 H           3.45993228       1.79257345       0.46580999
 H           6.06133215       4.48689573      -1.63517226
 H           5.74414757       2.46879358      -0.23842531
 H           1.83971457       5.24598077      -1.47298620
 H           4.11009497       5.87217183      -2.26565806
