# Supplementary material for: Nonorthogonal Configuration Interaction of Constraint-Based Orbital-Optimized Excited States: A Versatile Method for Theoretical Photochemistry
Source: J Chem Theory Comput. 2025 Oct 8;21(20):10193–211. doi: 10.1021/acs.jctc.5c01064 (PMC12573764; doi:10.1021/acs.jctc.5c01064)
Supplement: Supplementary file 2 [file ct5c01064_si_002.zip › geometries/azobenzene/azobenzene_cnn140_cnnc000.xyz]

24
Energy:      -573.0020645666 a.u.
 C          -2.37768294       4.46809204      -2.36232480
 C          -2.94604383       3.27507963      -2.79380668
 C          -2.39496325       2.05933839      -2.39904630
 C          -1.26295479       2.03043567      -1.59878511
 C          -0.68666448       3.22949156      -1.18090311
 C          -1.26265914       4.44510425      -1.53646788
 N           0.45635162       3.31477795      -0.29929368
 N           1.36469972       2.49053230      -0.38865457
 C           1.71790939       1.36633957      -1.13514303
 C           1.87049683       1.41372286      -2.52531969
 C           2.38420327       0.31525669      -3.19754117
 C           2.70696760      -0.84708529      -2.50579484
 C           2.54107974      -0.89348266      -1.12441244
 C           2.07613475       0.21280883      -0.43221499
 H          -0.81822799       5.35805349      -1.16267419
 H          -2.81253232       5.41445434      -2.65565004
 H          -0.83644802       1.08695518      -1.29239106
 H          -3.82539847       3.29040706      -3.42408107
 H          -2.85014181       1.13052549      -2.71714971
 H           1.98400160       0.20518498       0.64508398
 H           3.09592929      -1.70585628      -3.03583660
 H           2.79856234      -1.79160744      -0.57833774
 H           1.59729875       2.31246641      -3.06069255
 H           2.51936213       0.36237498      -4.27043272
