# Supplementary material for: Nonorthogonal Configuration Interaction of Constraint-Based Orbital-Optimized Excited States: A Versatile Method for Theoretical Photochemistry
Source: J Chem Theory Comput. 2025 Oct 8;21(20):10193–211. doi: 10.1021/acs.jctc.5c01064 (PMC12573764; doi:10.1021/acs.jctc.5c01064)
Supplement: Supplementary file 2 [file ct5c01064_si_002.zip › geometries/azobenzene/azobenzene_cnn140_cnnc080.xyz]

24
Energy:      -572.9677348378 a.u.
 C          -3.42443250       3.11243823      -0.62811119
 C          -3.60548393       1.88430547      -1.25716527
 C          -2.50337838       1.08721603      -1.56896729
 C          -1.22472473       1.51659985      -1.26951205
 C          -1.04111121       2.75496171      -0.63792475
 C          -2.14831263       3.54388345      -0.30791687
 N           0.21346667       3.23752289      -0.21491646
 N           1.25147810       2.60496682      -0.49436457
 C           2.10190949       2.42061920      -1.52185983
 C           1.93886505       3.13566827      -2.73344438
 C           2.90989885       3.05195892      -3.71363521
 C           4.01236687       2.21396708      -3.56596231
 C           4.14845326       1.47267449      -2.39237775
 C           3.22376269       1.57684353      -1.37261552
 H          -1.97704452       4.48340214       0.20019771
 H          -4.28049554       3.72549643      -0.37971314
 H          -0.36381482       0.90115225      -1.49201217
 H          -4.60369414       1.53731439      -1.48886396
 H          -2.65115450       0.12567379      -2.04296864
 H           3.34315520       1.02650417      -0.44977976
 H           4.75830531       2.14782965      -4.34551278
 H           5.00130825       0.81826182      -2.26491158
 H           1.08278998       3.78565038      -2.84976691
 H           2.79668719       3.64056904      -4.61560533
