# Supplementary material for: Nonorthogonal Configuration Interaction of Constraint-Based Orbital-Optimized Excited States: A Versatile Method for Theoretical Photochemistry
Source: J Chem Theory Comput. 2025 Oct 8;21(20):10193–211. doi: 10.1021/acs.jctc.5c01064 (PMC12573764; doi:10.1021/acs.jctc.5c01064)
Supplement: Supplementary file 2 [file ct5c01064_si_002.zip › geometries/azobenzene/azobenzene_cnn130_cnnc165.xyz]

24
Energy:      -573.0191789983 a.u.
 C          -3.31208508       2.52387473       0.26748066
 C          -3.31302169       1.16286991      -0.01642145
 C          -2.11368335       0.50246098      -0.28025608
 C          -0.91616062       1.19515289      -0.25523200
 C          -0.91730121       2.56453760       0.02867614
 C          -2.11650126       3.22691926       0.28598428
 N           0.23956200       3.36047918       0.03624559
 N           1.35191477       2.83319982      -0.05127540
 C           2.58274649       3.39590219      -0.33940050
 C           2.73157929       4.67719232      -0.88892958
 C           3.99357082       5.14184506      -1.21503232
 C           5.11384105       4.34833716      -0.97493938
 C           4.96714144       3.08142794      -0.41836363
 C           3.70542947       2.59796402      -0.11033713
 H          -2.08329304       4.28779914       0.49359255
 H          -4.24312710       3.03663521       0.46950075
 H           0.02698092       0.70802812      -0.45811289
 H          -4.24662688       0.61606608      -0.04000406
 H          -2.12066150      -0.55587381      -0.50736750
 H           3.55867387       1.61019203       0.30416000
 H           6.09943828       4.71464460      -1.23061722
 H           5.83830605       2.46624165      -0.23626391
 H           1.84608596       5.27306193      -1.06377629
 H           4.11232131       6.12394200      -1.65432063
