# Supplementary material for: Nonorthogonal Configuration Interaction of Constraint-Based Orbital-Optimized Excited States: A Versatile Method for Theoretical Photochemistry
Source: J Chem Theory Comput. 2025 Oct 8;21(20):10193–211. doi: 10.1021/acs.jctc.5c01064 (PMC12573764; doi:10.1021/acs.jctc.5c01064)
Supplement: Supplementary file 2 [file ct5c01064_si_002.zip › geometries/azobenzene/azobenzene_cnn140_cnnc105.xyz]

24
Energy:      -572.9697503937 a.u.
 C          -3.32991034       2.56208798       0.54615142
 C          -3.41928786       1.25243503       0.07627699
 C          -2.28648999       0.59840103      -0.40407216
 C          -1.06046671       1.23961600      -0.40812448
 C          -0.97605962       2.56211403       0.05037802
 C          -2.11416410       3.22040460       0.53071143
 N           0.18544273       3.32179896      -0.07856019
 N           1.25918995       2.76963119      -0.35805755
 C           2.09270985       2.61369218      -1.39323591
 C           1.67893179       3.00318847      -2.69166974
 C           2.47233779       2.69502082      -3.78235698
 C           3.70512001       2.07071901      -3.62147333
 C           4.13449444       1.73273749      -2.33594557
 C           3.34732947       1.98392548      -1.23213524
 H          -2.01477952       4.24359195       0.86665414
 H          -4.21279671       3.06535632       0.91686036
 H          -0.16751498       0.75494391      -0.77684845
 H          -4.37498908       0.74507022       0.07438593
 H          -2.36620307      -0.41471683      -0.77600502
 H           3.66868683       1.70530975      -0.23827254
 H           4.32037018       1.84333690      -4.48073692
 H           5.09483279       1.25206498      -2.19948786
 H           0.71968929       3.48687986      -2.81004830
 H           2.12760685       2.96187067      -4.77370807
