# Supplementary material for: Nonorthogonal Configuration Interaction of Constraint-Based Orbital-Optimized Excited States: A Versatile Method for Theoretical Photochemistry
Source: J Chem Theory Comput. 2025 Oct 8;21(20):10193–211. doi: 10.1021/acs.jctc.5c01064 (PMC12573764; doi:10.1021/acs.jctc.5c01064)
Supplement: Supplementary file 2 [file ct5c01064_si_002.zip › geometries/azobenzene/azobenzene_cnn165_cnnc025.xyz]

24
Energy:      -572.9761128469 a.u.
 C          -3.20189043       4.35583720      -1.38635259
 C          -3.59352189       3.37118343      -2.28565837
 C          -2.67793025       2.41822895      -2.73077594
 C          -1.36631331       2.45525385      -2.28893465
 C          -0.98291407       3.44462488      -1.38461466
 C          -1.89432635       4.38451222      -0.92097596
 N           0.34745493       3.55232881      -0.82623183
 N           1.22183691       2.78502769      -1.18450673
 C           1.98308272       1.92339222      -1.86378523
 C           2.44210267       2.24721947      -3.16259218
 C           3.32312695       1.39692819      -3.80597939
 C           3.72981506       0.19797376      -3.22905588
 C           3.24167045      -0.13549327      -1.96850524
 C           2.39254891       0.70607549      -1.27442471
 H          -1.55785268       5.12163788      -0.20427973
 H          -3.91795374       5.08953442      -1.04097233
 H          -0.64284736       1.72766884      -2.63101295
 H          -4.61711831       3.33682602      -2.63507729
 H          -2.99541189       1.64811548      -3.42146856
 H           2.03729492       0.45087509      -0.28644965
 H           4.40990108      -0.46136365      -3.74893276
 H           3.54006961      -1.06729995      -1.50439924
 H           2.11663084       3.16813732      -3.62474572
 H           3.68689522       1.67366567      -4.78787840
