# Supplementary material for: Nonorthogonal Configuration Interaction of Constraint-Based Orbital-Optimized Excited States: A Versatile Method for Theoretical Photochemistry
Source: J Chem Theory Comput. 2025 Oct 8;21(20):10193–211. doi: 10.1021/acs.jctc.5c01064 (PMC12573764; doi:10.1021/acs.jctc.5c01064)
Supplement: Supplementary file 2 [file ct5c01064_si_002.zip › geometries/azobenzene/azobenzene_cnn135_cnnc035.xyz]

24
Energy:      -573.0016606491 a.u.
 C          -2.75174875       4.45608351      -1.92788704
 C          -3.12486291       3.35042149      -2.68440290
 C          -2.35575933       2.19022144      -2.64309489
 C          -1.20470112       2.13827442      -1.87460559
 C          -0.82423781       3.25355436      -1.12447685
 C          -1.61633409       4.40149209      -1.13402611
 N           0.28031277       3.24124463      -0.21482743
 N           1.24265750       2.48880611      -0.41934228
 C           1.90233432       2.02170930      -1.55052677
 C           1.98052786       2.77116577      -2.73347936
 C           2.79836880       2.34131176      -3.76464700
 C           3.50505643       1.14680250      -3.65539951
 C           3.41375326       0.39591021      -2.48662877
 C           2.63796330       0.83775135      -1.42847737
 H          -1.32298117       5.23861382      -0.51438893
 H          -3.35428185       5.35465551      -1.94626234
 H          -0.61137486       1.23614080      -1.83897046
 H          -4.02093501       3.38409396      -3.28969888
 H          -2.65805065       1.32114270      -3.21275437
 H           2.58907260       0.28949591      -0.49765116
 H           4.13411022       0.81169823      -4.46897108
 H           3.96934933      -0.52786905      -2.39231921
 H           1.42056737       3.69173723      -2.81939971
 H           2.87812379       2.93601195      -4.66552198
