# Supplementary material for: Nonorthogonal Configuration Interaction of Constraint-Based Orbital-Optimized Excited States: A Versatile Method for Theoretical Photochemistry
Source: J Chem Theory Comput. 2025 Oct 8;21(20):10193–211. doi: 10.1021/acs.jctc.5c01064 (PMC12573764; doi:10.1021/acs.jctc.5c01064)
Supplement: Supplementary file 2 [file ct5c01064_si_002.zip › geometries/azobenzene/azobenzene_cnn125_cnnc035.xyz]

24
Energy:      -573.0065074613 a.u.
 C          -2.51775970       4.43548211      -2.15400662
 C          -2.94104814       3.26670301      -2.77788175
 C          -2.26906458       2.07191960      -2.53554674
 C          -1.16223137       2.04323917      -1.70355258
 C          -0.72781785       3.22112986      -1.09029720
 C          -1.42975968       4.40946307      -1.29543835
 N           0.31546704       3.23303553      -0.11878138
 N           1.27778941       2.44934029      -0.22845245
 C           1.85313879       2.03917523      -1.45122681
 C           1.91298862       2.87537670      -2.57134044
 C           2.63089181       2.47668423      -3.68629712
 C           3.26989122       1.24011900      -3.71177460
 C           3.21473236       0.41210208      -2.59520520
 C           2.52996415       0.81760494      -1.46102775
 H          -1.10391749       5.30203958      -0.77786740
 H          -3.04600843       5.36416308      -2.32546614
 H          -0.64575980       1.11400308      -1.51235724
 H          -3.80187396       3.28105554      -3.43287443
 H          -2.61221485       1.15541134      -2.99752932
 H           2.50571215       0.20354016      -0.57075603
 H           3.82278190       0.93337872      -4.58948061
 H           3.72223868      -0.54353084      -2.60307302
 H           1.41726090       3.83493213      -2.55366375
 H           2.69152881       3.13410237      -4.54386308
