# Supplementary material for: Nonorthogonal Configuration Interaction of Constraint-Based Orbital-Optimized Excited States: A Versatile Method for Theoretical Photochemistry
Source: J Chem Theory Comput. 2025 Oct 8;21(20):10193–211. doi: 10.1021/acs.jctc.5c01064 (PMC12573764; doi:10.1021/acs.jctc.5c01064)
Supplement: Supplementary file 2 [file ct5c01064_si_002.zip › geometries/azobenzene/azobenzene_cnn160_cnnc175.xyz]

24
Energy:      -572.9799075531 a.u.
 C          -3.32217044       2.13871455       0.42714817
 C          -3.10187740       1.06114023      -0.42226070
 C          -1.82630971       0.81264191      -0.92887247
 C          -0.77097322       1.63967489      -0.58641820
 C          -0.99959875       2.71846051       0.26617972
 C          -2.26785351       2.97327063       0.77313452
 N           0.01767613       3.63446728       0.67274554
 N           1.16086858       3.47777742       0.29669892
 C           2.46423144       3.70950616       0.10656335
 C           2.89318241       4.65890021      -0.84533002
 C           4.24492027       4.80001161      -1.10851838
 C           5.19799808       4.05373261      -0.42389079
 C           4.77060376       3.14128362       0.53716269
 C           3.42751917       2.95052822       0.80483346
 H          -2.40156080       3.82263043       1.42937058
 H          -4.31283543       2.32847660       0.81792350
 H           0.22918489       1.47146174      -0.96325802
 H          -3.92380417       0.41151132      -0.69337689
 H          -1.66325270      -0.02799348      -1.59059758
 H           3.10088688       2.22909878       1.54031379
 H           6.25074161       4.17979543      -0.63310459
 H           5.49717999       2.55781747       1.08858178
 H           2.15642491       5.24771261      -1.37305394
 H           4.55631800       5.52211923      -1.85292445
