# Supplementary material for: Nonorthogonal Configuration Interaction of Constraint-Based Orbital-Optimized Excited States: A Versatile Method for Theoretical Photochemistry
Source: J Chem Theory Comput. 2025 Oct 8;21(20):10193–211. doi: 10.1021/acs.jctc.5c01064 (PMC12573764; doi:10.1021/acs.jctc.5c01064)
Supplement: Supplementary file 2 [file ct5c01064_si_002.zip › geometries/azobenzene/azobenzene_cnn115_cnnc180.xyz]

24
Energy:      -573.0316036205 a.u.
 C          -3.21528672       2.69311767      -0.00024851
 C          -3.35214697       1.31029669       0.00014045
 C          -2.22038270       0.49511110       0.00011984
 C          -0.95647134       1.05690481      -0.00014222
 C          -0.81870650       2.44987916      -0.00037860
 C          -1.95044648       3.26371826      -0.00049985
 N           0.41590889       3.11799726      -0.00013231
 N           1.47591525       2.46639329       0.00026342
 C           2.65736146       3.24601280       0.00048341
 C           2.68404218       4.64421468       0.00061550
 C           3.90056677       5.30310621       0.00025759
 C           5.09493463       4.58302757      -0.00025180
 C           5.06826591       3.19419908      -0.00021660
 C           3.85143533       2.52672795       0.00014945
 H          -1.81249269       4.33639411      -0.00067892
 H          -4.09309076       3.32554847      -0.00028444
 H          -0.06597622       0.44455355      -0.00007751
 H          -4.33816068       0.86430660       0.00039929
 H          -2.33256526      -0.58143738       0.00034212
 H           3.80005769       1.44626339       0.00005831
 H           6.04168983       5.10723686      -0.00059957
 H           5.99296668       2.63246957      -0.00055116
 H           1.74967440       5.18547123       0.00090520
 H           3.92525731       6.38525705       0.00032689
