# Supplementary material for: Nonorthogonal Configuration Interaction of Constraint-Based Orbital-Optimized Excited States: A Versatile Method for Theoretical Photochemistry
Source: J Chem Theory Comput. 2025 Oct 8;21(20):10193–211. doi: 10.1021/acs.jctc.5c01064 (PMC12573764; doi:10.1021/acs.jctc.5c01064)
Supplement: Supplementary file 2 [file ct5c01064_si_002.zip › geometries/azobenzene/azobenzene_cnn155_cnnc115.xyz]

24
Energy:      -572.9714803458 a.u.
 C          -3.31431126       2.47638091       0.61305211
 C          -3.37971660       1.17314517       0.13150931
 C          -2.24870798       0.56401211      -0.41165599
 C          -1.05036654       1.25304934      -0.46923711
 C          -0.99263055       2.56348675       0.00911569
 C          -2.11895771       3.17688696       0.55013335
 N           0.16580204       3.37893553      -0.09428090
 N           1.21886824       2.89754677      -0.48385380
 C           2.23965580       2.75003208      -1.32527523
 C           2.14634722       3.27948698      -2.63679420
 C           3.16060088       3.03454209      -3.54498425
 C           4.30611924       2.33311190      -3.18240396
 C           4.41421676       1.85198897      -1.87857391
 C           3.40077171       2.03335065      -0.95792433
 H          -2.03321896       4.19609756       0.90206935
 H          -4.19442795       2.94416162       1.03337022
 H          -0.15653095       0.80436159      -0.88166343
 H          -4.31433566       0.62937582       0.17430187
 H          -2.30985988      -0.44880980      -0.78782125
 H           3.48105641       1.64074354       0.04593703
 H           5.09693911       2.16263641      -3.89898495
 H           5.30135278       1.30955930      -1.57673890
 H           1.26219896       3.83419511      -2.91696777
 H           3.05942488       3.42043264      -4.55189895
