# Supplementary material for: Nonorthogonal Configuration Interaction of Constraint-Based Orbital-Optimized Excited States: A Versatile Method for Theoretical Photochemistry
Source: J Chem Theory Comput. 2025 Oct 8;21(20):10193–211. doi: 10.1021/acs.jctc.5c01064 (PMC12573764; doi:10.1021/acs.jctc.5c01064)
Supplement: Supplementary file 2 [file ct5c01064_si_002.zip › geometries/azobenzene/azobenzene_cnn170_cnnc145.xyz]

24
Energy:      -572.9654036297 a.u.
 C          -3.32999555       2.13984717       0.51938572
 C          -3.04733964       0.84992660       0.08396897
 C          -1.77951009       0.54151964      -0.40792951
 C          -0.80033323       1.51685492      -0.46323210
 C          -1.08438408       2.81215844      -0.02728065
 C          -2.34999503       3.11983580       0.46478632
 N          -0.15802402       3.88541042      -0.05278423
 N           0.98230125       3.70012337      -0.46019051
 C           2.20368767       3.72046923      -0.98872818
 C           2.71628164       4.84507400      -1.67701807
 C           3.98475696       4.81197259      -2.22719125
 C           4.78326305       3.67913916      -2.08429277
 C           4.29998399       2.57056664      -1.39384426
 C           3.02460943       2.57962728      -0.85721591
 H          -2.53942753       4.13298364       0.79458987
 H          -4.31268764       2.38359169       0.90076207
 H           0.19054312       1.30363774      -0.84142327
 H          -3.81149115       0.08472519       0.12567915
 H          -1.55873559      -0.46213084      -0.74833107
 H           2.62807988       1.72298799      -0.33267904
 H           5.77718628       3.65952728      -2.51140010
 H           4.91933077       1.69028451      -1.28228442
 H           2.09267192       5.72404116      -1.77277417
 H           4.35704759       5.67363638      -2.76575261
