# Supplementary material for: Nonorthogonal Configuration Interaction of Constraint-Based Orbital-Optimized Excited States: A Versatile Method for Theoretical Photochemistry
Source: J Chem Theory Comput. 2025 Oct 8;21(20):10193–211. doi: 10.1021/acs.jctc.5c01064 (PMC12573764; doi:10.1021/acs.jctc.5c01064)
Supplement: Supplementary file 2 [file ct5c01064_si_002.zip › geometries/azobenzene/azobenzene_cnn125_cnnc145.xyz]

24
Energy:      -573.0144926476 a.u.
 C          -3.28194889       2.56741259       0.42290779
 C          -3.36045666       1.25405494      -0.03121343
 C          -2.20790547       0.58748047      -0.44222326
 C          -0.97859114       1.22144719      -0.39324739
 C          -0.90116670       2.54466784       0.05851602
 C          -2.05833428       3.21518600       0.46332269
 N           0.28377211       3.28284475       0.05283544
 N           1.37334838       2.70721801      -0.10327953
 C           2.45870286       3.23247459      -0.78393107
 C           2.34710034       4.32646978      -1.65396241
 C           3.44872168       4.73387695      -2.38606141
 C           4.66921374       4.07763510      -2.24262353
 C           4.78286260       2.99905775      -1.36906817
 C           3.68246622       2.56907993      -0.64747090
 H          -1.96995865       4.24035818       0.79646671
 H          -4.17759808       3.08622514       0.73797789
 H          -0.07275293       0.72766746      -0.71483488
 H          -4.31909016       0.75429448      -0.07770573
 H          -2.27463305      -0.42999590      -0.80537694
 H           3.73821355       1.72161748       0.02201315
 H           5.52622683       4.39798850      -2.82023365
 H           5.73028395       2.48772926      -1.26135957
 H           1.38806928       4.81544790      -1.75336766
 H           3.36127445       5.56557160      -3.07326015
