# Supplementary material for: Nonorthogonal Configuration Interaction of Constraint-Based Orbital-Optimized Excited States: A Versatile Method for Theoretical Photochemistry
Source: J Chem Theory Comput. 2025 Oct 8;21(20):10193–211. doi: 10.1021/acs.jctc.5c01064 (PMC12573764; doi:10.1021/acs.jctc.5c01064)
Supplement: Supplementary file 2 [file ct5c01064_si_002.zip › geometries/azobenzene/azobenzene_cnn155_cnnc130.xyz]

24
Energy:      -572.9766944637 a.u.
 C          -3.30689741       2.35271305       0.66048143
 C          -3.30661811       1.09713701       0.06239060
 C          -2.15061845       0.60601849      -0.54359443
 C          -0.99346390       1.36466959      -0.54804345
 C          -1.00122864       2.62649903       0.04892853
 C          -2.15332974       3.12284556       0.65200197
 N           0.11018796       3.50825884       0.02131126
 N           1.18644570       3.12077781      -0.40578456
 C           2.28373603       3.19158034      -1.16057382
 C           2.25959240       3.91253856      -2.37851443
 C           3.35880315       3.87338546      -3.21811459
 C           4.51941507       3.19720497      -2.85634574
 C           4.55779381       2.52819203      -1.63354084
 C           3.45954635       2.49880999      -0.79692844
 H          -2.12046374       4.10894603       1.09522770
 H          -4.20594071       2.73033500       1.12878087
 H          -0.08190107       1.00828673      -1.00869978
 H          -4.20904361       0.49993293       0.06209433
 H          -2.15996252      -0.36990108      -1.01121109
 H           3.48247747       1.95790305       0.13863281
 H           5.37726613       3.18787159      -3.51380422
 H           5.45638667       2.00328101      -1.33502233
 H           1.36218340       4.44903487      -2.65235165
 H           3.31355377       4.40237915      -4.16197014
