# Supplementary material for: Nonorthogonal Configuration Interaction of Constraint-Based Orbital-Optimized Excited States: A Versatile Method for Theoretical Photochemistry
Source: J Chem Theory Comput. 2025 Oct 8;21(20):10193–211. doi: 10.1021/acs.jctc.5c01064 (PMC12573764; doi:10.1021/acs.jctc.5c01064)
Supplement: Supplementary file 2 [file ct5c01064_si_002.zip › geometries/azobenzene/azobenzene_cnn141_cnnc099.xyz]

24
Energy:      -572.9650913517 a.u.
 C          -3.42761273       3.19458944       0.14185087
 C          -3.64477612       1.96232582      -0.47208457
 C          -2.56999174       1.20293962      -0.93194417
 C          -1.27520435       1.66254405      -0.77205438
 C          -1.06079368       2.90927359      -0.16865604
 C          -2.13833017       3.67299277       0.29103470
 N           0.19934902       3.51464754      -0.12533167
 N           1.21106916       2.85851642      -0.40451766
 C           2.05692573       2.63317938      -1.41442381
 C           1.77711252       3.18513834      -2.69092546
 C           2.57375991       2.84635579      -3.77010940
 C           3.68627742       2.02509011      -3.61897755
 C           3.98648421       1.52079430      -2.35217980
 C           3.19015486       1.80268173      -1.26166610
 H          -1.93324817       4.63468161       0.74139080
 H          -4.26657225       3.77859347       0.49555952
 H          -0.42338392       1.09358175      -1.11740864
 H          -4.65493920       1.59634472      -0.60080798
 H          -2.74992785       0.25156437      -1.41507671
 H           3.41600237       1.39857078      -0.28477769
 H           4.30557344       1.77686490      -4.46931761
 H           4.85284842       0.88540741      -2.21832226
 H           0.91176406       3.82211024      -2.80663914
 H           2.32640905       3.24652186      -4.74574523
