# Supplementary material for: Nonorthogonal Configuration Interaction of Constraint-Based Orbital-Optimized Excited States: A Versatile Method for Theoretical Photochemistry
Source: J Chem Theory Comput. 2025 Oct 8;21(20):10193–211. doi: 10.1021/acs.jctc.5c01064 (PMC12573764; doi:10.1021/acs.jctc.5c01064)
Supplement: Supplementary file 2 [file ct5c01064_si_002.zip › geometries/azobenzene/azobenzene_cnn136_cnnc100.xyz]

24
Energy:      -572.9664926506 a.u.
 C          -3.40048075       3.21766522       0.09155573
 C          -3.61675351       1.99191419      -0.54018674
 C          -2.53811541       1.22419426      -0.97287732
 C          -1.24176528       1.66318936      -0.76966789
 C          -1.02570337       2.90612144      -0.15109997
 C          -2.11324202       3.67868823       0.28374911
 N           0.23109627       3.48412675      -0.08622072
 N           1.24553113       2.79807525      -0.31969384
 C           2.06735377       2.61725780      -1.36145499
 C           1.71826315       3.14331859      -2.63120159
 C           2.47675417       2.81139375      -3.73974058
 C           3.61731906       2.02421234      -3.62019501
 C           3.98859191       1.54655603      -2.35987375
 C           3.23165737       1.82377178      -1.24251919
 H          -1.91323986       4.63452733       0.74840771
 H          -4.24222886       3.81009779       0.42430519
 H          -0.38980153       1.08677213      -1.10017375
 H          -4.62726356       1.64230507      -0.70543117
 H          -2.71431180       0.27994171      -1.47131403
 H           3.50551854       1.44155370      -0.26904983
 H           4.20582941       1.77710194      -4.49269569
 H           4.87800347       0.93807904      -2.25717753
 H           0.82764456       3.74932643      -2.71722042
 H           2.17829313       3.18511986      -4.71135372
