# Supplementary material for: Nonorthogonal Configuration Interaction of Constraint-Based Orbital-Optimized Excited States: A Versatile Method for Theoretical Photochemistry
Source: J Chem Theory Comput. 2025 Oct 8;21(20):10193–211. doi: 10.1021/acs.jctc.5c01064 (PMC12573764; doi:10.1021/acs.jctc.5c01064)
Supplement: Supplementary file 2 [file ct5c01064_si_002.zip › geometries/azobenzene/azobenzene_cnn142_cnnc100.xyz]

24
Energy:      -572.9657506994 a.u.
 C          -3.43568988       3.18997501       0.15911801
 C          -3.65732273       1.95549316      -0.44802536
 C          -2.58620576       1.19659522      -0.91744606
 C          -1.29074315       1.65969172      -0.77393506
 C          -1.07228470       2.90807124      -0.17668971
 C          -2.14531922       3.67125032       0.29232627
 N           0.18911009       3.51608193      -0.14395154
 N           1.19796725       2.86257694      -0.43275642
 C           2.05511090       2.63584160      -1.43227764
 C           1.79466677       3.19379578      -2.71015434
 C           2.60437233       2.85596396      -3.77982776
 C           3.71177690       2.02992810      -3.61710659
 C           3.99281713       1.51973827      -2.34853015
 C           3.18254272       1.79996959      -1.26765287
 H          -1.93683402       4.63458999       0.73759012
 H          -4.27165513       3.77364909       0.52038240
 H          -0.44149960       1.09122839      -1.12665096
 H          -4.66811513       1.58691708      -0.56381704
 H          -2.76963864       0.24308777      -1.39503908
 H           3.39357933       1.39078507      -0.28957575
 H           4.34169468       1.78294239      -4.45996050
 H           4.85490818       0.88059053      -2.20528176
 H           0.93393415       3.83532862      -2.83487844
 H           2.37177752       3.26121821      -4.75698976
