# Supplementary material for: Nonorthogonal Configuration Interaction of Constraint-Based Orbital-Optimized Excited States: A Versatile Method for Theoretical Photochemistry
Source: J Chem Theory Comput. 2025 Oct 8;21(20):10193–211. doi: 10.1021/acs.jctc.5c01064 (PMC12573764; doi:10.1021/acs.jctc.5c01064)
Supplement: Supplementary file 2 [file ct5c01064_si_002.zip › geometries/azobenzene/azobenzene_cnn140_cnnc070.xyz]

24
Energy:      -572.9754841724 a.u.
 C          -3.35262766       3.29910429      -1.07176681
 C          -3.50691561       2.13070532      -1.81138395
 C          -2.40275118       1.32067354      -2.07605486
 C          -1.14734752       1.67919079      -1.62139718
 C          -0.99093070       2.85641120      -0.87770472
 C          -2.10216058       3.65682709      -0.59572553
 N           0.22943567       3.25204272      -0.28222128
 N           1.27537329       2.62187880      -0.52786189
 C           2.14298156       2.40864380      -1.54488434
 C           2.07628941       3.17029562      -2.73363577
 C           3.07877296       3.05433860      -3.67877795
 C           4.11730170       2.14138757      -3.51293693
 C           4.15917596       1.35756006      -2.36033587
 C           3.20098687       1.49313152      -1.37507338
 H          -1.95663582       4.54697416       0.00159085
 H          -4.21033579       3.92330212      -0.85903537
 H          -0.28911557       1.05011048      -1.81261305
 H          -4.48648688       1.84015937      -2.16703289
 H          -2.52920089       0.40401963      -2.63724261
 H           3.24691104       0.91405339      -0.46327085
 H           4.88960170       2.05031030      -4.26401512
 H           4.96349719       0.64673412      -2.22118151
 H           1.26684608       3.87525436      -2.86334912
 H           3.04200477       3.67453115      -4.56560988
