# Supplementary material for: Nonorthogonal Configuration Interaction of Constraint-Based Orbital-Optimized Excited States: A Versatile Method for Theoretical Photochemistry
Source: J Chem Theory Comput. 2025 Oct 8;21(20):10193–211. doi: 10.1021/acs.jctc.5c01064 (PMC12573764; doi:10.1021/acs.jctc.5c01064)
Supplement: Supplementary file 2 [file ct5c01064_si_002.zip › geometries/azobenzene/azobenzene_cnn135_cnnc040.xyz]

24
Energy:      -572.9992167913 a.u.
 C          -2.84901775       4.40185370      -1.82498525
 C          -3.17027073       3.32983642      -2.65073860
 C          -2.33652340       2.21507682      -2.69628585
 C          -1.17414301       2.17663087      -1.94480691
 C          -0.84638018       3.25856695      -1.12304484
 C          -1.70125015       4.35901812      -1.04890662
 N           0.26431454       3.24849376      -0.22503098
 N           1.24078771       2.51938165      -0.45471436
 C           1.95002145       2.15905732      -1.59087539
 C           2.02380640       2.98998603      -2.71955185
 C           2.88926102       2.66966983      -3.75132196
 C           3.64897698       1.50391708      -3.70156331
 C           3.56083662       0.67067007      -2.58949077
 C           2.73627118       1.00218870      -1.52835965
 H          -1.44597607       5.16809852      -0.37737843
 H          -3.50101357       5.26402951      -1.77653743
 H          -0.53147940       1.30877425      -1.97584940
 H          -4.07550896       3.35269207      -3.24273689
 H          -2.59769743       1.37058224      -3.32064611
 H           2.68725873       0.38849226      -0.63933820
 H           4.31578342       1.25502926      -4.51596775
 H           4.15634494      -0.23156060      -2.54117014
 H           1.42421082       3.88853948      -2.75946051
 H           2.96544686       3.32810570      -4.60707881
