# Supplementary material for: Nonorthogonal Configuration Interaction of Constraint-Based Orbital-Optimized Excited States: A Versatile Method for Theoretical Photochemistry
Source: J Chem Theory Comput. 2025 Oct 8;21(20):10193–211. doi: 10.1021/acs.jctc.5c01064 (PMC12573764; doi:10.1021/acs.jctc.5c01064)
Supplement: Supplementary file 2 [file ct5c01064_si_002.zip › geometries/azobenzene/azobenzene_cnn165_cnnc125.xyz]

24
Energy:      -572.9713461908 a.u.
 C          -3.29213127       2.29205063       0.76744949
 C          -3.28563774       1.04544642       0.15255130
 C          -2.15403278       0.60158503      -0.53155584
 C          -1.02663349       1.40204873      -0.59744393
 C          -1.04214101       2.65200772       0.01884232
 C          -2.16679887       3.10251482       0.69837075
 N           0.05683660       3.57261437      -0.03587791
 N           1.09782519       3.24472679      -0.56911119
 C           2.17959062       3.17393195      -1.33733309
 C           2.19626463       3.82398549      -2.59645972
 C           3.29593944       3.68155462      -3.42324574
 C           4.42080533       2.96667557      -3.02286615
 C           4.41673309       2.36370390      -1.76762868
 C           3.31539772       2.43460310      -0.93493495
 H          -2.13694616       4.08200373       1.15672180
 H          -4.17216066       2.63139586       1.29711082
 H          -0.13332471       1.08128936      -1.11759069
 H          -4.16412338       0.41551697       0.20251184
 H          -2.15877880      -0.36927921      -1.00945977
 H           3.31094027       1.94214996       0.02720326
 H           5.27951163       2.88044453      -3.67304248
 H           5.28319629       1.80638860      -1.43397595
 H           1.33357210       4.39796139      -2.90319348
 H           3.27821596       4.16210969      -4.39371201
