# Supplementary material for: Nonorthogonal Configuration Interaction of Constraint-Based Orbital-Optimized Excited States: A Versatile Method for Theoretical Photochemistry
Source: J Chem Theory Comput. 2025 Oct 8;21(20):10193–211. doi: 10.1021/acs.jctc.5c01064 (PMC12573764; doi:10.1021/acs.jctc.5c01064)
Supplement: Supplementary file 2 [file ct5c01064_si_002.zip › geometries/azobenzene/azobenzene_cnn144_cnnc095.xyz]

24
Energy:      -572.9634360427 a.u.
 C          -3.43810452       3.19396443       0.14464371
 C          -3.65298382       1.94997150      -0.44135513
 C          -2.57870795       1.18437834      -0.89587263
 C          -1.28621734       1.65589169      -0.75945946
 C          -1.07540968       2.91214769      -0.18099760
 C          -2.14705991       3.67993491       0.27402355
 N           0.19400233       3.52797394      -0.12181438
 N           1.20204610       2.89272983      -0.43508963
 C           2.04549865       2.62739644      -1.43879630
 C           1.79763781       3.20112624      -2.71169315
 C           2.62158430       2.87938080      -3.77571069
 C           3.71690388       2.03616275      -3.62139930
 C           3.97317550       1.49789200      -2.36128539
 C           3.15733881       1.77242637      -1.28082187
 H          -1.93888329       4.64851333       0.70817888
 H          -4.27664518       3.78041756       0.49504782
 H          -0.43290881       1.08291191      -1.09602579
 H          -4.66204370       1.57386741      -0.54862226
 H          -2.75925405       0.22099066      -1.35416949
 H           3.35871267       1.34451225      -0.30875916
 H           4.35471294       1.80154202      -4.46163157
 H           4.82355783       0.84283408      -2.21873576
 H           0.94812341       3.85752973      -2.83552378
 H           2.40387402       3.31081413      -4.74526063
