# Supplementary material for: Nonorthogonal Configuration Interaction of Constraint-Based Orbital-Optimized Excited States: A Versatile Method for Theoretical Photochemistry
Source: J Chem Theory Comput. 2025 Oct 8;21(20):10193–211. doi: 10.1021/acs.jctc.5c01064 (PMC12573764; doi:10.1021/acs.jctc.5c01064)
Supplement: Supplementary file 2 [file ct5c01064_si_002.zip › geometries/azobenzene/azobenzene_cnn139_cnnc099.xyz]

24
Energy:      -572.9651719813 a.u.
 C          -3.41551463       3.20287545       0.12007551
 C          -3.63026152       1.97488572      -0.50512032
 C          -2.55253674       1.21391293      -0.95400068
 C          -1.25755105       1.66524999      -0.77226432
 C          -1.04458099       2.90888090      -0.15881463
 C          -2.12749136       3.67449834       0.29062249
 N           0.21335445       3.50486917      -0.10498852
 N           1.22755596       2.83835656      -0.36549734
 C           2.06141236       2.62801124      -1.38944473
 C           1.75049067       3.16764038      -2.66400973
 C           2.52849959       2.82884986      -3.75675111
 C           3.65266100       2.02111565      -3.61994521
 C           3.98508549       1.53013335      -2.35509602
 C           3.20790917       1.81246111      -1.25184694
 H          -1.92572285       4.63286701       0.74938581
 H          -4.25678595       3.78873153       0.46521697
 H          -0.40449219       1.09462007      -1.11100032
 H          -4.64024704       1.61537051      -0.65182697
 H          -2.72963038       0.26679837      -1.44652027
 H           3.45626699       1.41915702      -0.27599413
 H           4.25704123       1.77142238      -4.48061059
 H           4.86122247       0.90563573      -2.23474537
 H           0.87467171       3.79235810      -2.76687654
 H           2.25759360       3.21660862      -4.73107704
