# Supplementary material for: Nonorthogonal Configuration Interaction of Constraint-Based Orbital-Optimized Excited States: A Versatile Method for Theoretical Photochemistry
Source: J Chem Theory Comput. 2025 Oct 8;21(20):10193–211. doi: 10.1021/acs.jctc.5c01064 (PMC12573764; doi:10.1021/acs.jctc.5c01064)
Supplement: Supplementary file 2 [file ct5c01064_si_002.zip › geometries/azobenzene/azobenzene_cnn131_cnnc095.xyz]

24
Energy:      -572.9626061279 a.u.
 C          -3.34586507       3.24537009      -0.00997856
 C          -3.53605056       2.02802788      -0.67094294
 C          -2.44061603       1.25499191      -1.04485184
 C          -1.15391054       1.67505324      -0.75657389
 C          -0.96031229       2.91362984      -0.11237176
 C          -2.07168123       3.69061083       0.26758034
 N           0.28624198       3.47223424       0.01733886
 N           1.31298776       2.77172956      -0.17816554
 C           2.06925086       2.60594031      -1.27252997
 C           1.62230948       3.10042312      -2.52509236
 C           2.31131050       2.76383806      -3.67706916
 C           3.47168011       1.99963269      -3.62021846
 C           3.93917438       1.55039410      -2.37952353
 C           3.25723600       1.83767024      -1.21940475
 H          -1.89364093       4.63836562       0.75691075
 H          -4.20103216       3.84234556       0.27759927
 H          -0.29179160       1.09219524      -1.04451790
 H          -4.53783018       1.69249813      -0.90392591
 H          -2.59450841       0.31874292      -1.56538793
 H           3.60291955       1.48071205      -0.25924147
 H           4.00333741       1.74530085      -4.52662013
 H           4.84464424       0.95937623      -2.32970246
 H           0.71437553       3.68470847      -2.56115039
 H           1.94072122       3.11151883      -4.63329027
