# Supplementary material for: Nonorthogonal Configuration Interaction of Constraint-Based Orbital-Optimized Excited States: A Versatile Method for Theoretical Photochemistry
Source: J Chem Theory Comput. 2025 Oct 8;21(20):10193–211. doi: 10.1021/acs.jctc.5c01064 (PMC12573764; doi:10.1021/acs.jctc.5c01064)
Supplement: Supplementary file 2 [file ct5c01064_si_002.zip › geometries/azobenzene/azobenzene_cnn145_cnnc180.xyz]

24
Energy:      -572.9967654960 a.u.
 C          -3.38395500       2.36989563       0.00051138
 C          -3.20169793       0.99186843       0.00024353
 C          -1.91390820       0.45629495      -0.00052997
 C          -0.81233182       1.29341791      -0.00083252
 C          -0.99817204       2.67765013      -0.00041442
 C          -2.28284493       3.21459215       0.00019590
 N           0.05563469       3.61708842      -0.00017776
 N           1.22376434       3.23113020      -0.00016815
 C           2.53550949       3.62507398      -0.00001053
 C           2.95223704       4.96936602      -0.00034771
 C           4.30004948       5.27973080      -0.00032036
 C           5.24762769       4.25736465       0.00012526
 C           4.84352704       2.92648727       0.00057545
 C           3.49447316       2.60730704       0.00049439
 H          -2.38795003       4.29107170       0.00051779
 H          -4.38317481       2.78495959       0.00104149
 H           0.19828937       0.90984407      -0.00130581
 H          -4.06020898       0.33283588       0.00054374
 H          -1.77808764      -0.61778289      -0.00083169
 H           3.14941957       1.58325597       0.00078822
 H           6.30227087       4.50018795       0.00017557
 H           5.58286204       2.13664025       0.00097205
 H           2.19796706       5.74502170      -0.00065197
 H           4.62104955       6.31346819      -0.00059388
