# Supplementary material for: Nonorthogonal Configuration Interaction of Constraint-Based Orbital-Optimized Excited States: A Versatile Method for Theoretical Photochemistry
Source: J Chem Theory Comput. 2025 Oct 8;21(20):10193–211. doi: 10.1021/acs.jctc.5c01064 (PMC12573764; doi:10.1021/acs.jctc.5c01064)
Supplement: Supplementary file 2 [file ct5c01064_si_002.zip › geometries/azobenzene/azobenzene_cnn140_cnnc120.xyz]

24
Energy:      -572.9818594313 a.u.
 C          -3.31304633       2.47447678       0.57408029
 C          -3.36095751       1.18012382       0.06076801
 C          -2.21015853       0.58735061      -0.45480767
 C          -1.00946005       1.27539723      -0.45167588
 C          -0.96635677       2.58080216       0.05430747
 C          -2.12152222       3.17805272       0.56812481
 N           0.17338640       3.38311539      -0.03346671
 N           1.26533715       2.87697609      -0.31584681
 C           2.22696794       2.95726859      -1.25346385
 C           1.95338187       3.54879078      -2.50740178
 C           2.89356585       3.47238983      -3.51998521
 C           4.13342622       2.88118924      -3.29830830
 C           4.42099307       2.33892756      -2.04424623
 C           3.48350132       2.35737499      -1.03211484
 H          -2.05656441       4.19132370       0.94060440
 H          -4.20882408       2.93275218       0.97148396
 H          -0.10400339       0.83923457      -0.84954311
 H          -4.29722214       0.63780283       0.05122158
 H          -2.25589468      -0.41459811      -0.86140674
 H           3.68775429       1.91578520      -0.06667659
 H           4.86518572       2.83339118      -4.09289696
 H           5.38512794       1.88103862      -1.86456496
 H           0.98753249       4.00724564      -2.66729528
 H           2.66203986       3.89399841      -4.49003958
