# Supplementary material for: Nonorthogonal Configuration Interaction of Constraint-Based Orbital-Optimized Excited States: A Versatile Method for Theoretical Photochemistry
Source: J Chem Theory Comput. 2025 Oct 8;21(20):10193–211. doi: 10.1021/acs.jctc.5c01064 (PMC12573764; doi:10.1021/acs.jctc.5c01064)
Supplement: Supplementary file 2 [file ct5c01064_si_002.zip › geometries/azobenzene/azobenzene_cnn170_cnnc045.xyz]

24
Energy:      -572.9683872502 a.u.
 C          -3.28824172       4.17418304      -1.55709066
 C          -3.66135654       3.04542450      -2.28211047
 C          -2.75113946       2.01347439      -2.48125517
 C          -1.46712512       2.11083185      -1.96679135
 C          -1.09335760       3.25076115      -1.25834845
 C          -2.01088734       4.27251149      -1.03047550
 N           0.19592305       3.35979477      -0.63276865
 N           1.17424929       2.91096281      -1.18243910
 C           2.16378536       2.52105416      -1.98279594
 C           2.82851443       3.46997655      -2.78527266
 C           3.94037589       3.08166520      -3.51519471
 C           4.42417226       1.77950876      -3.46714821
 C           3.77207868       0.85187929      -2.65835080
 C           2.66280180       1.20273457      -1.91159729
 H          -1.70455611       5.13691791      -0.45505377
 H          -3.99416994       4.97882177      -1.40050747
 H          -0.74514926       1.31729475      -2.11235763
 H          -4.66057916       2.97063207      -2.68987592
 H          -3.03751112       1.13276584      -3.04072301
 H           2.16532205       0.48006422      -1.27982608
 H           5.28922301       1.49178356      -4.04813384
 H           4.13216642      -0.16741133      -2.60563408
 H           2.45540125       4.48349363      -2.82988185
 H           4.42989988       3.81944504      -4.13763738
