# Supplementary material for: Nonorthogonal Configuration Interaction of Constraint-Based Orbital-Optimized Excited States: A Versatile Method for Theoretical Photochemistry
Source: J Chem Theory Comput. 2025 Oct 8;21(20):10193–211. doi: 10.1021/acs.jctc.5c01064 (PMC12573764; doi:10.1021/acs.jctc.5c01064)
Supplement: Supplementary file 2 [file ct5c01064_si_002.zip › geometries/azobenzene/azobenzene_cnn110_cnnc095.xyz]

24
Energy:      -572.9603636893 a.u.
 C          -3.17660532       3.37047185      -0.34369813
 C          -3.38843844       2.08358437      -0.85747407
 C          -2.31916688       1.20498515      -0.98281340
 C          -1.04345100       1.58003424      -0.59674320
 C          -0.81833190       2.88607255      -0.09247503
 C          -1.91847561       3.77261222       0.03416098
 N           0.42727378       3.35606597       0.12765828
 N           1.44324735       2.53654538       0.12927960
 C           2.03226803       2.51438664      -1.11474826
 C           1.43418481       3.03620945      -2.28411442
 C           2.03652081       2.82047832      -3.51329840
 C           3.22123614       2.10099165      -3.61235138
 C           3.82106720       1.58001106      -2.46010045
 C           3.24148578       1.78614247      -1.23019393
 H          -1.73475610       4.76513925       0.42216713
 H          -4.00984951       4.05442615      -0.24832997
 H          -0.20367292       0.91287802      -0.71448038
 H          -4.37861812       1.78297176      -1.17202301
 H          -2.47982158       0.21619170      -1.39314504
 H           3.67920039       1.38545193      -0.32590410
 H           3.67082234       1.92887706      -4.58124421
 H           4.74102496       1.01571354      -2.53758690
 H           0.50497901       3.57656041      -2.21586578
 H           1.56682680       3.20850886      -4.40780593
