# Supplementary material for: Nonorthogonal Configuration Interaction of Constraint-Based Orbital-Optimized Excited States: A Versatile Method for Theoretical Photochemistry
Source: J Chem Theory Comput. 2025 Oct 8;21(20):10193–211. doi: 10.1021/acs.jctc.5c01064 (PMC12573764; doi:10.1021/acs.jctc.5c01064)
Supplement: Supplementary file 2 [file ct5c01064_si_002.zip › geometries/azobenzene/azobenzene_cnn165_cnnc155.xyz]

24
Energy:      -572.9746962447 a.u.
 C          -3.29656571       2.16788613       0.53635820
 C          -3.15086850       1.05947196      -0.28940288
 C          -1.92224670       0.78420344      -0.88950235
 C          -0.83898744       1.61530260      -0.66376274
 C          -0.99329408       2.72566288       0.16453976
 C          -2.21432288       3.00689787       0.76478569
 N           0.05589575       3.65883606       0.43896987
 N           1.16388088       3.47915426      -0.02250823
 C           2.39980837       3.62687095      -0.49176979
 C           2.65427597       4.51360361      -1.56422091
 C           3.92703197       4.58687871      -2.10202876
 C           4.98128500       3.84509480      -1.57928053
 C           4.73330483       2.99960693      -0.50073778
 C           3.46723454       2.86618908       0.03745357
 H          -2.29071267       3.88061748       1.39793607
 H          -4.25101017       2.37760147       1.00025085
 H           0.12621007       1.42489004      -1.11445515
 H          -3.99479285       0.40631270      -0.46885828
 H          -1.81726059      -0.08049152      -1.53165674
 H           3.27894148       2.19577784       0.86396031
 H           5.97282510       3.92249097      -2.00189368
 H           5.54037333       2.41551527      -0.07648932
 H           1.84121752       5.09963603      -1.96831667
 H           4.09898680       5.25823047      -2.93418052
