# Supplementary material for: Nonorthogonal Configuration Interaction of Constraint-Based Orbital-Optimized Excited States: A Versatile Method for Theoretical Photochemistry
Source: J Chem Theory Comput. 2025 Oct 8;21(20):10193–211. doi: 10.1021/acs.jctc.5c01064 (PMC12573764; doi:10.1021/acs.jctc.5c01064)
Supplement: Supplementary file 2 [file ct5c01064_si_002.zip › geometries/azobenzene/azobenzene_cnn142_cnnc089.xyz]

24
Energy:      -572.9624111965 a.u.
 C          -3.44279969       3.10273819      -0.14334627
 C          -3.66067786       1.85162424      -0.71045101
 C          -2.58300884       1.05042625      -1.09343078
 C          -1.28884682       1.50002789      -0.91777630
 C          -1.07130744       2.76219404      -0.35261091
 C          -2.14704635       3.55714981       0.04531047
 N           0.21357855       3.30739784      -0.11820717
 N           1.22537230       2.67055769      -0.44301586
 C           2.06592014       2.47224637      -1.47086239
 C           1.80589117       3.09773851      -2.71565541
 C           2.71910701       2.97085802      -3.74678275
 C           3.86483214       2.19248954      -3.61359906
 C           4.09865229       1.54939918      -2.39965000
 C           3.22915282       1.68567860      -1.33438363
 H          -1.93717413       4.51900004       0.49367990
 H          -4.28189859       3.71583272       0.15668777
 H          -0.43754212       0.89274336      -1.19479200
 H          -4.67169435       1.48990807      -0.84449039
 H          -2.76399837       0.07465991      -1.52461644
 H           3.42665650       1.19905558      -0.38948151
 H           4.56214698       2.09403558      -4.43334270
 H           4.98448722       0.93922139      -2.27538102
 H           0.91674128       3.70242385      -2.82617350
 H           2.52114617       3.48586331      -4.67903902
