# Supplementary material for: Nonorthogonal Configuration Interaction of Constraint-Based Orbital-Optimized Excited States: A Versatile Method for Theoretical Photochemistry
Source: J Chem Theory Comput. 2025 Oct 8;21(20):10193–211. doi: 10.1021/acs.jctc.5c01064 (PMC12573764; doi:10.1021/acs.jctc.5c01064)
Supplement: Supplementary file 2 [file ct5c01064_si_002.zip › geometries/azobenzene/azobenzene_cnn125_cnnc010.xyz]

24
Energy:      -573.0127290833 a.u.
 C          -2.07363836       4.33785726      -2.60727742
 C          -2.71061714       3.14433282      -2.92829716
 C          -2.32695942       1.96498829      -2.29800763
 C          -1.29067821       1.96658478      -1.37702687
 C          -0.64090610       3.16172394      -1.07438072
 C          -1.05863871       4.35249127      -1.66114191
 N           0.36638112       3.24579220      -0.05277122
 N           1.32873334       2.46337315      -0.06482508
 C           1.65221903       1.58236787      -1.13665758
 C           1.74453783       2.01171622      -2.46128403
 C           2.19575337       1.13489555      -3.43549637
 C           2.53519382      -0.17288220      -3.10423159
 C           2.45447623      -0.59287227      -1.78087900
 C           2.04191377       0.28948816      -0.79375079
 H          -0.57244515       5.27624294      -1.37630634
 H          -2.37924455       5.26109907      -3.08179192
 H          -0.98756238       1.05014127      -0.89157835
 H          -3.51395885       3.13520574      -3.65278620
 H          -2.83570331       1.03788897      -2.52749469
 H           2.00852902      -0.00771558       0.24591518
 H           2.87659117      -0.85542667      -3.87093709
 H           2.73286631      -1.60395993      -1.51434012
 H           1.47149765       3.02424819      -2.72033433
 H           2.27733952       1.47256895      -4.46038875
