# Supplementary material for: Nonorthogonal Configuration Interaction of Constraint-Based Orbital-Optimized Excited States: A Versatile Method for Theoretical Photochemistry
Source: J Chem Theory Comput. 2025 Oct 8;21(20):10193–211. doi: 10.1021/acs.jctc.5c01064 (PMC12573764; doi:10.1021/acs.jctc.5c01064)
Supplement: Supplementary file 2 [file ct5c01064_si_002.zip › geometries/azobenzene/azobenzene_cnn140_cnnc130.xyz]

24
Energy:      -572.9893036076 a.u.
 C          -3.30410516       2.46130727       0.54697263
 C          -3.33900857       1.17270663       0.02049539
 C          -2.17875642       0.59204871      -0.48806113
 C          -0.98262993       1.28778267      -0.46495192
 C          -0.95221560       2.58621144       0.05645864
 C          -2.11550261       3.17153152       0.56170299
 N           0.18896822       3.39560025       0.01027284
 N           1.28657650       2.89967133      -0.25697545
 C           2.33948979       3.09895941      -1.07934698
 C           2.19465244       3.84033037      -2.27068112
 C           3.23938581       3.89182374      -3.17731081
 C           4.45448531       3.27532757      -2.89541279
 C           4.61165346       2.57851538      -1.69650293
 C           3.56764778       2.47072058      -0.79958200
 H          -2.06003735       4.18086219       0.94626483
 H          -4.20670495       2.91105914       0.93870281
 H          -0.06968685       0.86152656      -0.85653778
 H          -4.27181789       0.62488659      -0.00473275
 H          -2.21383393      -0.40613079      -0.90496822
 H           3.66756583       1.90786058       0.11805741
 H           5.26895873       3.32662457      -3.60494505
 H           5.55571730       2.09920492      -1.47218734
 H           1.24657670       4.31827635      -2.47467586
 H           3.11054139       4.43199301      -4.10670541
