# Supplementary material for: Nonorthogonal Configuration Interaction of Constraint-Based Orbital-Optimized Excited States: A Versatile Method for Theoretical Photochemistry
Source: J Chem Theory Comput. 2025 Oct 8;21(20):10193–211. doi: 10.1021/acs.jctc.5c01064 (PMC12573764; doi:10.1021/acs.jctc.5c01064)
Supplement: Supplementary file 2 [file ct5c01064_si_002.zip › geometries/azobenzene/azobenzene_cnn148_cnnc100.xyz]

24
Energy:      -572.9662009943 a.u.
 C          -3.37189321       2.57162743       0.61608091
 C          -3.47529983       1.24181837       0.21941567
 C          -2.36355467       0.56362086      -0.28066029
 C          -1.14456263       1.20949023      -0.37860449
 C          -1.04826682       2.54860284       0.01121799
 C          -2.15691226       3.23005408       0.51020379
 N           0.12343349       3.32118211      -0.16831781
 N           1.16601112       2.78096713      -0.52769741
 C           2.01048890       2.50004262      -1.52166725
 C           1.66851761       2.88103633      -2.84434153
 C           2.49478109       2.51812979      -3.89277225
 C           3.68536439       1.83127159      -3.67802197
 C           4.03551175       1.49089226      -2.37231989
 C           3.21862836       1.80219150      -1.30290871
 H          -2.04020064       4.26755904       0.79293307
 H          -4.23810340       3.09086979       1.00340308
 H          -0.26419720       0.70780768      -0.75705982
 H          -4.42594927       0.73037054       0.29543521
 H          -2.45650703      -0.46888357      -0.59076547
 H           3.49051791       1.52382815      -0.29441983
 H           4.32502647       1.56494072      -4.50733542
 H           4.96082668       0.96093531      -2.18410888
 H           0.74644364       3.41861691      -3.01365812
 H           2.20438556       2.79466830      -4.89903059
