# Supplementary material for: Nonorthogonal Configuration Interaction of Constraint-Based Orbital-Optimized Excited States: A Versatile Method for Theoretical Photochemistry
Source: J Chem Theory Comput. 2025 Oct 8;21(20):10193–211. doi: 10.1021/acs.jctc.5c01064 (PMC12573764; doi:10.1021/acs.jctc.5c01064)
Supplement: Supplementary file 2 [file ct5c01064_si_002.zip › geometries/azobenzene/azobenzene_cnn170_cnnc010.xyz]

24
Energy:      -572.9670673047 a.u.
 C          -2.64906493       4.64545754      -2.25832764
 C          -3.51717812       3.57032004      -2.42299115
 C          -3.14316016       2.30614067      -1.98399365
 C          -1.90387731       2.11326083      -1.38880089
 C          -1.02956364       3.18678407      -1.24775085
 C          -1.41256808       4.45978036      -1.65878439
 N           0.22452561       3.03744309      -0.54737003
 N           1.05686715       2.25816809      -0.95526035
 C           1.81337529       1.37448070      -1.63873092
 C           2.43851897       1.73834589      -2.84274314
 C           3.30818291       0.85005264      -3.45670920
 C           3.57377067      -0.39357051      -2.89559650
 C           2.96098142      -0.74272798      -1.69395328
 C           2.09819272       0.12788550      -1.05361746
 H          -0.72924056       5.28770853      -1.51684077
 H          -2.93280058       5.63299218      -2.59728358
 H          -1.59641254       1.13303262      -1.04589273
 H          -4.48034665       3.71778339      -2.89286634
 H          -3.81056175       1.46359365      -2.10828442
 H           1.62856238      -0.13594103      -0.11629584
 H           4.24612997      -1.08308749      -3.38729967
 H           3.15684234      -1.70734336      -1.24476243
 H           2.22118719       2.70273220      -3.28131257
 H           3.77331771       1.13685838      -4.39060220
