# Supplementary material for: Nonorthogonal Configuration Interaction of Constraint-Based Orbital-Optimized Excited States: A Versatile Method for Theoretical Photochemistry
Source: J Chem Theory Comput. 2025 Oct 8;21(20):10193–211. doi: 10.1021/acs.jctc.5c01064 (PMC12573764; doi:10.1021/acs.jctc.5c01064)
Supplement: Supplementary file 2 [file ct5c01064_si_002.zip › geometries/azobenzene/azobenzene_cnn120_cnnc165.xyz]

24
Energy:      -573.0280069313 a.u.
 C          -3.25566408       2.63413127       0.18015390
 C          -3.34267173       1.25998193      -0.01194357
 C          -2.18459078       0.50415823      -0.18994651
 C          -0.94313067       1.11456076      -0.17033262
 C          -0.85632658       2.49815461       0.02146427
 C          -2.01537758       3.25475693       0.19251305
 N           0.35065927       3.21142230       0.01368712
 N           1.43161633       2.60182319      -0.00163229
 C           2.61500496       3.28115336      -0.32366484
 C           2.65027981       4.59094563      -0.81543805
 C           3.86510048       5.16307824      -1.14870422
 C           5.04865761       4.44348623      -0.98900460
 C           5.01311923       3.14311904      -0.49858954
 C           3.79852075       2.55944923      -0.17030285
 H          -1.91671544       4.32289999       0.33052843
 H          -4.15443363       3.22113178       0.31506967
 H          -0.03224945       0.55020219      -0.31048165
 H          -4.31078017       0.77677920      -0.03131793
 H          -2.25788615      -0.56435549      -0.34646099
 H           3.73853154       1.54661116       0.20421408
 H           5.99524485       4.89576936      -1.25453037
 H           5.93117565       2.58358390      -0.37755047
 H           1.71980838       5.12735595      -0.93515917
 H           3.89723741       6.17270102      -1.53758084
