# Supplementary material for: Nonorthogonal Configuration Interaction of Constraint-Based Orbital-Optimized Excited States: A Versatile Method for Theoretical Photochemistry
Source: J Chem Theory Comput. 2025 Oct 8;21(20):10193–211. doi: 10.1021/acs.jctc.5c01064 (PMC12573764; doi:10.1021/acs.jctc.5c01064)
Supplement: Supplementary file 2 [file ct5c01064_si_002.zip › geometries/azobenzene/azobenzene_cnn130_cnnc060.xyz]

24
Energy:      -572.9879708658 a.u.
 C          -3.05456425       3.76251703      -1.61836220
 C          -3.24729320       2.60086905      -2.36008590
 C          -2.24017028       1.63918334      -2.41541161
 C          -1.03938896       1.83903010      -1.75876946
 C          -0.84154109       3.01046218      -1.01449669
 C          -1.86577616       3.96174422      -0.93742029
 N           0.29334919       3.22986455      -0.20614475
 N           1.31730834       2.52461139      -0.35935404
 C           2.12216162       2.35761504      -1.46885518
 C           2.08610391       3.24233508      -2.56188669
 C           3.03154788       3.13154150      -3.56491128
 C           3.99065363       2.12156151      -3.52906216
 C           4.01513308       1.23268812      -2.45675725
 C           3.10259958       1.35426951      -1.42485194
 H          -1.70471852       4.84471257      -0.33344655
 H          -3.83830592       4.50647254      -1.56270181
 H          -0.26509608       1.08613945      -1.79046090
 H          -4.18382657       2.43400696      -2.87511005
 H          -2.39821777       0.72452253      -2.97198090
 H           3.12963934       0.69446434      -0.56845727
 H           4.72331713       2.03997079      -4.32040319
 H           4.76344817       0.45188742      -2.41898957
 H           1.34263850       4.02656431      -2.58657754
 H           3.02014844       3.83551648      -4.38715282
