# Supplementary material for: Nonorthogonal Configuration Interaction of Constraint-Based Orbital-Optimized Excited States: A Versatile Method for Theoretical Photochemistry
Source: J Chem Theory Comput. 2025 Oct 8;21(20):10193–211. doi: 10.1021/acs.jctc.5c01064 (PMC12573764; doi:10.1021/acs.jctc.5c01064)
Supplement: Supplementary file 2 [file ct5c01064_si_002.zip › geometries/azobenzene/azobenzene_cnn140_cnnc040.xyz]

24
Energy:      -572.9951012401 a.u.
 C          -2.97395160       4.35774341      -1.70323309
 C          -3.26087701       3.33021064      -2.59522100
 C          -2.36599585       2.27385317      -2.75044122
 C          -1.17844454       2.25082941      -2.03873998
 C          -0.88703478       3.28797117      -1.14881936
 C          -1.79841640       4.32832500      -0.96882067
 N           0.25833371       3.29781393      -0.28976423
 N           1.23717766       2.59048350      -0.55615886
 C           1.97983643       2.18321295      -1.64126894
 C           2.09884446       2.97581931      -2.79578405
 C           3.00150777       2.61891402      -3.78281472
 C           3.74906737       1.45004794      -3.67058981
 C           3.60948748       0.65080886      -2.53831542
 C           2.75230347       1.01963925      -1.51696954
 H          -1.56419279       5.10055382      -0.24802459
 H          -3.67261346       5.17341147      -1.57181236
 H          -0.48692571       1.42903089      -2.15549002
 H          -4.18575343       3.34156866      -3.15651019
 H          -2.59915131       1.46426316      -3.42969578
 H           2.66625689       0.43187001      -0.61353789
 H           4.44341923       1.17116456      -4.45140013
 H           4.19291574      -0.25550093      -2.44159681
 H           1.50516235       3.87492168      -2.88571628
 H           3.11310430       3.25017413      -4.65511506
