# Supplementary material for: Nonorthogonal Configuration Interaction of Constraint-Based Orbital-Optimized Excited States: A Versatile Method for Theoretical Photochemistry
Source: J Chem Theory Comput. 2025 Oct 8;21(20):10193–211. doi: 10.1021/acs.jctc.5c01064 (PMC12573764; doi:10.1021/acs.jctc.5c01064)
Supplement: Supplementary file 2 [file ct5c01064_si_002.zip › geometries/azobenzene/azobenzene_cnn160_cnnc075.xyz]

24
Energy:      -572.9699784644 a.u.
 C          -3.51410876       2.97775892      -0.52214174
 C          -3.67299449       1.92709985      -1.41828508
 C          -2.55877180       1.31558770      -1.99326174
 C          -1.28575249       1.75485411      -1.67554108
 C          -1.13296997       2.81222570      -0.77776368
 C          -2.23976660       3.42090229      -0.19675252
 N           0.14255763       3.33741051      -0.37863535
 N           1.16946643       2.85088995      -0.82440697
 C           2.14745460       2.55865244      -1.68063618
 C           2.18144942       3.19201364      -2.94809187
 C           3.24731924       2.95839342      -3.79808092
 C           4.26429350       2.06925097      -3.46439388
 C           4.20767325       1.42163276      -2.23259498
 C           3.18302337       1.66144000      -1.33660214
 H          -2.07691268       4.23194910       0.50051727
 H          -4.38109350       3.44714402      -0.07691804
 H          -0.40831730       1.29138327      -2.10697658
 H          -4.66603340       1.57732881      -1.66824532
 H          -2.69124820       0.49643457      -2.68776989
 H           3.15766600       1.17168954      -0.37354873
 H           5.08220348       1.88641723      -4.14650092
 H           4.98772393       0.72417486      -1.95414664
 H           1.38892453       3.87550088      -3.21806489
 H           3.27077383       3.47351547      -4.75054814
