# Supplementary material for: Nonorthogonal Configuration Interaction of Constraint-Based Orbital-Optimized Excited States: A Versatile Method for Theoretical Photochemistry
Source: J Chem Theory Comput. 2025 Oct 8;21(20):10193–211. doi: 10.1021/acs.jctc.5c01064 (PMC12573764; doi:10.1021/acs.jctc.5c01064)
Supplement: Supplementary file 2 [file ct5c01064_si_002.zip › geometries/azobenzene/azobenzene_cnn130_cnnc150.xyz]

24
Energy:      -573.0130203774 a.u.
 C          -3.29768476       2.51948457       0.41713889
 C          -3.33798683       1.20285256      -0.03084291
 C          -2.16680570       0.56747598      -0.43968494
 C          -0.95678525       1.23767999      -0.39487284
 C          -0.91862791       2.56334114       0.05139521
 C          -2.09242020       3.20252627       0.45379196
 N           0.24680593       3.33901740       0.05549567
 N           1.34808614       2.80125178      -0.10992597
 C           2.50088911       3.29978281      -0.67588095
 C           2.50185582       4.42195343      -1.51833215
 C           3.67371349       4.80687898      -2.14647209
 C           4.85503293       4.10548494      -1.91719070
 C           4.85767611       3.00284656      -1.06608664
 C           3.68606159       2.58958061      -0.45583867
 H          -2.03184374       4.23111952       0.78252102
 H          -4.20770868       3.01346966       0.73085247
 H          -0.03577312       0.76902101      -0.71122994
 H          -4.28154609       0.67470301      -0.07283490
 H          -2.20454857      -0.45365218      -0.79673396
 H           3.65597393       1.72189712       0.18871489
 H           5.76883320       4.40965439      -2.41022657
 H           5.77543493       2.45693971      -0.89176397
 H           1.57228423       4.94989693      -1.68126914
 H           3.67280341       5.65845383      -2.81465376
