# Supplementary material for: Nonorthogonal Configuration Interaction of Constraint-Based Orbital-Optimized Excited States: A Versatile Method for Theoretical Photochemistry
Source: J Chem Theory Comput. 2025 Oct 8;21(20):10193–211. doi: 10.1021/acs.jctc.5c01064 (PMC12573764; doi:10.1021/acs.jctc.5c01064)
Supplement: Supplementary file 2 [file ct5c01064_si_002.zip › geometries/azobenzene/azobenzene_cnn139_cnnc097.xyz]

24
Energy:      -572.9636540743 a.u.
 C          -3.40991495       3.20406645       0.10580642
 C          -3.61742433       1.97637189      -0.52201619
 C          -2.53528199       1.21599568      -0.96187320
 C          -1.24255469       1.66832873      -0.76814029
 C          -1.03683266       2.91168596      -0.15209377
 C          -2.12358619       3.67647690       0.28813585
 N           0.22024846       3.51164731      -0.08668407
 N           1.23766303       2.85056590      -0.34752379
 C           2.05986918       2.62815889      -1.37829955
 C           1.74067442       3.16756480      -2.65120888
 C           2.51042579       2.82661506      -3.74917915
 C           3.63271574       2.01488350      -3.62187679
 C           3.97183504       1.52276893      -2.35952342
 C           3.20440704       1.80844674      -1.25003349
 H          -1.92587719       4.63469668       0.74899871
 H          -4.25487771       3.78873405       0.44377450
 H          -0.38565463       1.09825731      -1.09814324
 H          -4.62573922       1.61573259      -0.67740337
 H          -2.70761793       0.26896397      -1.45616616
 H           3.46024267       1.41489085      -0.27621553
 H           4.23009798       1.76387436      -4.48697302
 H           4.84641408       0.89490347      -2.24507241
 H           0.86650169       3.79544311      -2.74836889
 H           2.23321639       3.21623688      -4.72105026
