# Supplementary material for: Nonorthogonal Configuration Interaction of Constraint-Based Orbital-Optimized Excited States: A Versatile Method for Theoretical Photochemistry
Source: J Chem Theory Comput. 2025 Oct 8;21(20):10193–211. doi: 10.1021/acs.jctc.5c01064 (PMC12573764; doi:10.1021/acs.jctc.5c01064)
Supplement: Supplementary file 2 [file ct5c01064_si_002.zip › geometries/azobenzene/azobenzene_cnn132_cnnc090.xyz]

24
Energy:      -572.9586638209 a.u.
 C          -3.40387957       3.15619638      -0.32009861
 C          -3.63401832       1.83969862      -0.71541906
 C          -2.55844785       0.97840934      -0.93840396
 C          -1.26121098       1.42479757      -0.78840946
 C          -1.02332815       2.75522322      -0.39241089
 C          -2.11105989       3.61144504      -0.14600840
 N           0.24088198       3.25857699      -0.12642458
 N           1.26439194       2.55028418      -0.35323733
 C           2.04290816       2.41394550      -1.44495962
 C           1.78595160       3.14689704      -2.63150100
 C           2.68466644       3.09364813      -3.67871349
 C           3.81105769       2.27506195      -3.62130023
 C           4.04588215       1.52147104      -2.47029373
 C           3.19079075       1.58990990      -1.39021712
 H          -1.90493213       4.62181331       0.18035221
 H          -4.23861239       3.81977357      -0.13751714
 H          -0.42135275       0.75867479      -0.92908365
 H          -4.64712730       1.47669224      -0.82491256
 H          -2.74277947      -0.04993393      -1.22079561
 H           3.38239442       1.02667849      -0.48740328
 H           4.50334974       2.23825491      -4.45073008
 H           4.91954187       0.88488072      -2.41295999
 H           0.92075206       3.79393354      -2.67164506
 H           2.50186999       3.69693747      -4.55931739
