# Supplementary material for: Nonorthogonal Configuration Interaction of Constraint-Based Orbital-Optimized Excited States: A Versatile Method for Theoretical Photochemistry
Source: J Chem Theory Comput. 2025 Oct 8;21(20):10193–211. doi: 10.1021/acs.jctc.5c01064 (PMC12573764; doi:10.1021/acs.jctc.5c01064)
Supplement: Supplementary file 2 [file ct5c01064_si_002.zip › geometries/azobenzene/azobenzene_cnn145_cnnc010.xyz]

24
Energy:      -572.9972714057 a.u.
 C          -2.66944066       4.55732502      -2.04317268
 C          -3.15235136       3.40948577      -2.66075906
 C          -2.44770717       2.21285838      -2.55644406
 C          -1.25190816       2.16248237      -1.85744880
 C          -0.76385786       3.31916994      -1.24815605
 C          -1.48543491       4.50720940      -1.32167329
 N           0.43588726       3.37727966      -0.44462715
 N           1.32193019       2.54181335      -0.60283707
 C           1.77429192       1.51084470      -1.40131817
 C           2.01236134       1.69471251      -2.77123090
 C           2.63496386       0.69373550      -3.50019398
 C           2.97922745      -0.51177526      -2.89849805
 C           2.72028533      -0.69832017      -1.54301557
 C           2.14661913       0.30873514      -0.78592225
 H          -1.09773416       5.37799930      -0.80966094
 H          -3.22136083       5.48529367      -2.11309741
 H          -0.70809476       1.23342364      -1.77628962
 H          -4.08260898       3.44154375      -3.21250413
 H          -2.83416673       1.31601823      -3.02270499
 H           1.98024055       0.18854287       0.27555415
 H           3.45313963      -1.29395182      -3.47549783
 H           2.98931124      -1.63116201      -1.06471291
 H           1.72454952       2.62560096      -3.24001640
 H           2.83753816       0.85128508      -4.55184284
