# Supplementary material for: Nonorthogonal Configuration Interaction of Constraint-Based Orbital-Optimized Excited States: A Versatile Method for Theoretical Photochemistry
Source: J Chem Theory Comput. 2025 Oct 8;21(20):10193–211. doi: 10.1021/acs.jctc.5c01064 (PMC12573764; doi:10.1021/acs.jctc.5c01064)
Supplement: Supplementary file 2 [file ct5c01064_si_002.zip › geometries/azobenzene/azobenzene_cnn142_cnnc090.xyz]

24
Energy:      -572.9620592169 a.u.
 C          -3.44352519       3.09799515      -0.13900460
 C          -3.65837091       1.85022544      -0.71417650
 C          -2.57957076       1.05223628      -1.10106006
 C          -1.28626052       1.50169284      -0.91886179
 C          -1.07242725       2.76067039      -0.34637523
 C          -2.14832334       3.55322910       0.05343424
 N           0.21190863       3.31508171      -0.12397644
 N           1.22397057       2.67898527      -0.44299330
 C           2.07036397       2.48072599      -1.46661451
 C           1.80905248       3.10412111      -2.71189051
 C           2.71550641       2.96428156      -3.74771113
 C           3.85987950       2.18427444      -3.61572780
 C           4.09747009       1.54943189      -2.39849112
 C           3.23160227       1.69218212      -1.33066666
 H          -1.93931156       4.51397320       0.50455768
 H          -4.28401484       3.70818447       0.16293808
 H          -0.43272109       0.89889463      -1.19889900
 H          -4.66885822       1.48899072      -0.85374063
 H          -2.75929261       0.08002364      -1.54066105
 H           3.43167789       1.20848892      -0.38480304
 H           4.55222458       2.07764336      -4.43861412
 H           4.98237802       0.93795330      -2.27364177
 H           0.92120671       3.71068649      -2.82206908
 H           2.51312517       3.47329798      -4.68236165
