# Supplementary material for: Nonorthogonal Configuration Interaction of Constraint-Based Orbital-Optimized Excited States: A Versatile Method for Theoretical Photochemistry
Source: J Chem Theory Comput. 2025 Oct 8;21(20):10193–211. doi: 10.1021/acs.jctc.5c01064 (PMC12573764; doi:10.1021/acs.jctc.5c01064)
Supplement: Supplementary file 2 [file ct5c01064_si_002.zip › geometries/azobenzene/azobenzene_cnn170_cnnc005.xyz]

24
Energy:      -572.9661281906 a.u.
 C          -2.57376105       4.64414841      -2.29619149
 C          -3.45322100       3.58107717      -2.47683548
 C          -3.10619683       2.31182457      -2.03066696
 C          -1.88226310       2.10121457      -1.41253925
 C          -1.00059590       3.16487170      -1.25386570
 C          -1.35308267       4.44301752      -1.67201764
 N           0.24438163       3.00161327      -0.53493944
 N           1.05636334       2.18468162      -0.90823878
 C           1.80448252       1.24425385      -1.51121189
 C           2.35082058       1.45852112      -2.78798033
 C           3.20953778       0.51450281      -3.32674445
 C           3.53232886      -0.64128410      -2.62555657
 C           2.99075146      -0.84301993      -1.35748964
 C           2.14610821       0.08825367      -0.78546692
 H          -0.66154722       5.26118306      -1.51624979
 H          -2.83837779       5.63465160      -2.64195027
 H          -1.59497049       1.11622603      -1.06667855
 H          -4.40511900       3.74208220      -2.96492000
 H          -3.78444247       1.48005875      -2.16855328
 H           1.73457015      -0.05839763       0.20274452
 H           4.19467330      -1.37726802      -3.06017005
 H           3.23250184      -1.73927508      -0.80166042
 H           2.08548042       2.35115685      -3.33693899
 H           3.62056743       0.68393597      -4.31325861
