# Supplementary material for: Nonorthogonal Configuration Interaction of Constraint-Based Orbital-Optimized Excited States: A Versatile Method for Theoretical Photochemistry
Source: J Chem Theory Comput. 2025 Oct 8;21(20):10193–211. doi: 10.1021/acs.jctc.5c01064 (PMC12573764; doi:10.1021/acs.jctc.5c01064)
Supplement: Supplementary file 2 [file ct5c01064_si_002.zip › geometries/azobenzene/azobenzene_cnn110_cnnc035.xyz]

24
Energy:      -572.9970151004 a.u.
 C          -2.18431992       4.24225047      -2.50283683
 C          -2.67046139       2.99766441      -2.88999589
 C          -2.11859772       1.84453470      -2.34228303
 C          -1.06660430       1.92227488      -1.44384801
 C          -0.56154132       3.17203017      -1.07667844
 C          -1.15357996       4.33038589      -1.58137473
 N           0.39767056       3.30673666      -0.03391979
 N           1.37529829       2.50878859       0.03223132
 C           1.81169740       2.14573524      -1.30500641
 C           2.03895917       3.12734499      -2.26885513
 C           2.55683166       2.76995418      -3.50400224
 C           2.86256963       1.44284912      -3.78522148
 C           2.68076938       0.47210729      -2.80598420
 C           2.18519444       0.82823557      -1.56088689
 H          -0.78567165       5.29225229      -1.24949864
 H          -2.62072097       5.14558018      -2.90841853
 H          -0.65071843       1.02506626      -1.01107029
 H          -3.48693536       2.92698439      -3.59592396
 H          -2.51244638       0.87390880      -2.61414184
 H           2.05861245       0.08670372      -0.78270757
 H           3.26185667       1.17144142      -4.75325520
 H           2.93739591      -0.55929059      -3.00934803
 H           1.82148762       4.16137979      -2.04593818
 H           2.73018421       3.53555158      -4.24879601
