# Supplementary material for: Nonorthogonal Configuration Interaction of Constraint-Based Orbital-Optimized Excited States: A Versatile Method for Theoretical Photochemistry
Source: J Chem Theory Comput. 2025 Oct 8;21(20):10193–211. doi: 10.1021/acs.jctc.5c01064 (PMC12573764; doi:10.1021/acs.jctc.5c01064)
Supplement: Supplementary file 2 [file ct5c01064_si_002.zip › geometries/azobenzene/azobenzene_cnn125_cnnc085.xyz]

24
Energy:      -572.9632050211 a.u.
 C          -3.33559995       3.16705964      -0.66749785
 C          -3.54739078       1.84461938      -1.05626764
 C          -2.46404212       0.97228337      -1.16170300
 C          -1.17935428       1.40847163      -0.90703884
 C          -0.95794117       2.74555048      -0.51311723
 C          -2.06036363       3.61522750      -0.38792567
 N           0.27534953       3.22272612      -0.12888048
 N           1.31406819       2.49282832      -0.26789116
 C           2.05083293       2.39170958      -1.40899021
 C           1.81039411       3.20264146      -2.54298174
 C           2.67663253       3.15542356      -3.61667343
 C           3.76575019       2.28448426      -3.61990487
 C           3.99785359       1.46925728      -2.51149598
 C           3.16409790       1.52295467      -1.41382392
 H          -1.87839760       4.63157376      -0.06595780
 H          -4.17504791       3.84335061      -0.57337992
 H          -0.34303764       0.72554832      -0.95288909
 H          -4.55039021       1.48850099      -1.24829999
 H          -2.63121738      -0.06187266      -1.43412246
 H           3.34569247       0.91381338      -0.53899241
 H           4.43961651       2.25964317      -4.46522073
 H           4.84673681       0.79801551      -2.50446477
 H           0.98243626       3.89728828      -2.52746185
 H           2.50781165       3.80832139      -4.46363897
