# Supplementary material for: Nonorthogonal Configuration Interaction of Constraint-Based Orbital-Optimized Excited States: A Versatile Method for Theoretical Photochemistry
Source: J Chem Theory Comput. 2025 Oct 8;21(20):10193–211. doi: 10.1021/acs.jctc.5c01064 (PMC12573764; doi:10.1021/acs.jctc.5c01064)
Supplement: Supplementary file 2 [file ct5c01064_si_002.zip › geometries/azobenzene/azobenzene_cnn155_cnnc005.xyz]

24
Energy:      -572.9866048149 a.u.
 C          -2.87046138       4.47267662      -1.69967288
 C          -3.33985785       3.35165058      -2.37377339
 C          -2.50306690       2.25701778      -2.58235258
 C          -1.19639536       2.27875775      -2.12232391
 C          -0.72943671       3.40783348      -1.44739232
 C          -1.56356148       4.49959712      -1.23362923
 N           0.60582026       3.54807329      -0.90869741
 N           1.42334009       2.65478033      -1.06338222
 C           1.87447847       1.46931111      -1.54994818
 C           2.33973139       1.37201927      -2.87414696
 C           2.94159301       0.20044694      -3.30333593
 C           3.06515123      -0.89687946      -2.45826640
 C           2.58159176      -0.80186233      -1.15649035
 C           1.99798800       0.36315503      -0.69011569
 H          -1.16656331       5.35401321      -0.70168463
 H          -3.52154050       5.32117792      -1.53678872
 H          -0.54452228       1.43242601      -2.28249894
 H          -4.35887585       3.32679478      -2.73702023
 H          -2.87419993       1.38597381      -3.10623040
 H           1.64115915       0.44069947       0.32720944
 H           3.53194899      -1.80787604      -2.80535231
 H           2.66525290      -1.64767760      -0.48591283
 H           2.24075442       2.22164923      -3.53520241
 H           3.30866189       0.14427172      -4.32037151
