# Supplementary material for: Nonorthogonal Configuration Interaction of Constraint-Based Orbital-Optimized Excited States: A Versatile Method for Theoretical Photochemistry
Source: J Chem Theory Comput. 2025 Oct 8;21(20):10193–211. doi: 10.1021/acs.jctc.5c01064 (PMC12573764; doi:10.1021/acs.jctc.5c01064)
Supplement: Supplementary file 2 [file ct5c01064_si_002.zip › geometries/azobenzene/azobenzene_cnn155_cnnc165.xyz]

24
Energy:      -572.9848390407 a.u.
 C          -3.32198904       2.22926150       0.48195095
 C          -3.17753512       1.05643212      -0.24975027
 C          -1.93463360       0.70363536      -0.77504478
 C          -0.83650031       1.51970132      -0.56768542
 C          -0.98807861       2.69578688       0.16672256
 C          -2.22541923       3.05460768       0.68966779
 N           0.06970281       3.61430268       0.41193474
 N           1.20093219       3.35230699       0.04499362
 C           2.48082535       3.63237615      -0.24595371
 C           2.80816632       4.64738137      -1.16887919
 C           4.12629267       4.82339287      -1.55605691
 C           5.14526735       4.05945779      -0.99833703
 C           4.82328421       3.08629927      -0.05372572
 C           3.51183942       2.84816690       0.31038355
 H          -2.30174533       3.97767090       1.24822569
 H          -4.28739759       2.50063692       0.88762336
 H           0.13986648       1.27153171      -0.96170198
 H          -4.03327284       0.41506040      -0.41547921
 H          -1.83046788      -0.20978381      -1.34610943
 H           3.25863355       2.07234875       1.01917968
 H           6.17297920       4.21489695      -1.29532722
 H           5.60727444       2.48838561       0.39326931
 H           2.01618379       5.25183311      -1.58818338
 H           4.36092179       5.58721057      -2.28672703
