# Supplementary material for: Nonorthogonal Configuration Interaction of Constraint-Based Orbital-Optimized Excited States: A Versatile Method for Theoretical Photochemistry
Source: J Chem Theory Comput. 2025 Oct 8;21(20):10193–211. doi: 10.1021/acs.jctc.5c01064 (PMC12573764; doi:10.1021/acs.jctc.5c01064)
Supplement: Supplementary file 2 [file ct5c01064_si_002.zip › geometries/azobenzene/azobenzene_cnn140_cnnc099.xyz]

24
Energy:      -572.9651122023 a.u.
 C          -3.42163196       3.19869054       0.13090217
 C          -3.63754864       1.96858474      -0.48873264
 C          -2.56124656       1.20841820      -0.94306736
 C          -1.26633196       1.66387359      -0.77208590
 C          -1.05268381       2.90900487      -0.16354985
 C          -2.13294020       3.67369077       0.29090551
 N           0.20629458       3.50986114      -0.11515078
 N           1.21935821       2.84862251      -0.38489690
 C           2.05922702       2.63066342      -1.40181648
 C           1.76381378       3.17647336      -2.67745986
 C           2.55107182       2.83760117      -3.76350527
 C           3.66941326       2.02302489      -3.61955051
 C           3.98581883       1.52542962      -2.35360796
 C           3.19914842       1.80760430      -1.25663177
 H          -1.92950478       4.63374492       0.74543052
 H          -4.26179222       3.78358731       0.48030055
 H          -0.41383155       1.09408606      -1.11401460
 H          -4.64765174       1.60581987      -0.62653006
 H          -2.73977001       0.25918053      -1.43093339
 H           3.43634167       1.40894080      -0.28018656
 H           4.28119843       1.77401049      -4.47512140
 H           4.85710352       0.89545372      -2.22649889
 H           0.89322839       3.80739768      -2.78676253
 H           2.29186549       3.23154549      -4.73856605
