# Supplementary material for: Nonorthogonal Configuration Interaction of Constraint-Based Orbital-Optimized Excited States: A Versatile Method for Theoretical Photochemistry
Source: J Chem Theory Comput. 2025 Oct 8;21(20):10193–211. doi: 10.1021/acs.jctc.5c01064 (PMC12573764; doi:10.1021/acs.jctc.5c01064)
Supplement: Supplementary file 2 [file ct5c01064_si_002.zip › geometries/azobenzene/azobenzene_cnn137_cnnc100.xyz]

24
Energy:      -572.9662809942 a.u.
 C          -3.40651266       3.21235417       0.10375674
 C          -3.62341157       1.98609895      -0.52593847
 C          -2.54575283       1.22076233      -0.96588240
 C          -1.24944627       1.66364134      -0.77155367
 C          -1.03329727       2.90656772      -0.15458125
 C          -2.11868487       3.67674223       0.28697257
 N           0.22397122       3.49005656      -0.09545851
 N           1.23792089       2.80972040      -0.33777335
 C           2.06576520       2.62088094      -1.37242133
 C           1.73048545       3.15121882      -2.64427808
 C           2.49667982       2.81710202      -3.74680872
 C           3.63229747       2.02391827      -3.61987286
 C           3.98986894       1.54244485      -2.35739081
 C           3.22472012       1.82096570      -1.24563508
 H          -1.91743118       4.63329186       0.74966407
 H          -4.24755496       3.80259534       0.44207493
 H          -0.39768635       1.08925434      -1.10644911
 H          -4.63406600       1.63341934      -0.68376755
 H          -2.72304297       0.27579322      -1.46253363
 H           3.48917605       1.43540346      -0.27089702
 H           4.22714544       1.77599565      -4.48778307
 H           4.87532683       0.92937333      -2.24774761
 H           0.84433548       3.76280698      -2.73694269
 H           2.20814401       3.19490216      -4.71988309
