# Supplementary material for: Nonorthogonal Configuration Interaction of Constraint-Based Orbital-Optimized Excited States: A Versatile Method for Theoretical Photochemistry
Source: J Chem Theory Comput. 2025 Oct 8;21(20):10193–211. doi: 10.1021/acs.jctc.5c01064 (PMC12573764; doi:10.1021/acs.jctc.5c01064)
Supplement: Supplementary file 2 [file ct5c01064_si_002.zip › geometries/azobenzene/azobenzene_cnn145_cnnc090.xyz]

24
Energy:      -572.9633658059 a.u.
 C          -3.45693969       3.06791035      -0.08321265
 C          -3.66587794       1.83770172      -0.69661999
 C          -2.58441890       1.06825232      -1.13013894
 C          -1.29355445       1.52844198      -0.95366668
 C          -1.08736570       2.76931435      -0.34297241
 C          -2.16404735       3.53479533       0.10017365
 N           0.19665787       3.34229330      -0.13945835
 N           1.20740073       2.72781402      -0.48507397
 C           2.07105454       2.50962127      -1.48685630
 C           1.83260188       3.11759476      -2.74446434
 C           2.74684745       2.94466776      -3.76846764
 C           3.88142595       2.15556968      -3.60988921
 C           4.09878193       1.54205292      -2.37841679
 C           3.22209484       1.71161711      -1.32302938
 H          -1.95906118       4.48436625       0.57614767
 H          -4.29963538       3.65634062       0.25373582
 H          -0.43719199       0.94850608      -1.27113589
 H          -4.67413432       1.46889736      -0.83264324
 H          -2.75949369       0.11040280      -1.60196104
 H           3.40615246       1.24163756      -0.36713141
 H           4.58038634       2.02470274      -4.42356769
 H           4.97565268       0.92380738      -2.23187778
 H           0.95199719       3.73033478      -2.87580468
 H           2.55835673       3.43662756      -4.71507874
